# Supplementary material for: 2-Methyl-N-phenyl­benzamide
Source: Acta Crystallogr Sect E Struct Rep Online. 2008 Jan 9;64(Pt 2):o383. doi: 10.1107/S1600536807068821 (PMC2960230; doi:10.1107/S1600536807068821)
Supplement: Supplementary file 2 [file e-64-0o383-Isup2.hkl]

# 
# h,k,l, Fc-squared, Fo-squared, sigma(Fo-squared) and status flag 
# 
data_I
_shelx_title ' B64 PBCA' 
_shelx_refln_list_code          4 
_shelx_F_calc_maximum      173.79 
_exptl_crystal_F_000       896.00 
_reflns_d_resolution_high  0.8000 
 
loop_ 
 _symmetry_equiv_pos_as_xyz 
 'x, y, z' 
 '-x+1/2, -y, z+1/2' 
 'x+1/2, -y+1/2, -z' 
 '-x, y+1/2, -z+1/2' 
 '-x, -y, -z' 
 'x-1/2, y, -z-1/2' 
 '-x-1/2, y-1/2, z' 
 'x, -y-1/2, z-1/2' 
 
_cell_length_a    14.4040 
_cell_length_b     8.6824 
_cell_length_c    18.7100 
_cell_angle_alpha  90.000 
_cell_angle_beta   90.000 
_cell_angle_gamma  90.000 
 
_shelx_F_squared_multiplier     1.000 
 
loop_ 
 _refln_index_h 
 _refln_index_k 
 _refln_index_l 
 _refln_F_squared_calc 
 _refln_F_squared_meas 
 _refln_F_squared_sigma 
 _refln_observed_status 
   2   0   0    13813.75    12399.02    147.74 o 
   4   0   0     9966.41     9783.72     99.83 o 
   6   0   0     1059.51     1009.81      7.94 o 
   8   0   0     3118.68     3206.87     27.70 o 
  10   0   0      175.50      162.10      6.06 o 
  12   0   0      738.87      752.29     13.15 o 
  14   0   0      713.25      723.81     14.46 o 
  16   0   0      311.09      295.97     13.15 o 
   2   1   0      269.62      226.23      3.38 o 
   4   1   0    30202.82    27935.66     49.38 o 
   6   1   0     5007.15     5106.62     16.47 o 
   8   1   0     5638.54     5775.16     43.83 o 
  10   1   0      332.78      325.27      5.15 o 
  12   1   0      118.63      123.81      6.00 o 
  14   1   0       61.19       63.92      8.66 o 
  16   1   0      355.19      316.80     11.50 o 
   0   2   0    18615.60    20094.17    182.85 o 
   2   2   0     7116.07     7206.93    149.27 o 
   4   2   0     3471.62     3493.75     13.46 o 
   6   2   0     2217.07     2107.43     21.33 o 
   8   2   0     2069.13     2030.39     22.85 o 
  10   2   0       55.75       49.78      4.01 o 
  12   2   0       10.26        2.20      4.46 o 
  14   2   0       80.68       64.30      9.22 o 
  16   2   0      206.73      226.83     11.68 o 
   2   3   0       86.80       52.91      2.83 o 
   4   3   0       36.84       64.92      4.09 o 
   6   3   0     1483.80     1364.43     10.82 o 
   8   3   0      378.38      353.42      7.72 o 
  10   3   0      405.27      397.61      5.91 o 
  12   3   0      106.83      142.09      5.46 o 
  14   3   0      276.91      299.58      8.72 o 
  16   3   0       56.00      101.06     15.64 o 
   0   4   0    13396.50    15798.60     38.09 o 
   2   4   0      878.64     1050.41     12.08 o 
   4   4   0      905.49     1010.53      9.81 o 
   6   4   0       28.03       18.99      6.40 o 
   8   4   0      161.21      154.16      4.36 o 
  10   4   0     2433.50     2404.56     31.31 o 
  12   4   0     1446.26     1543.09     25.79 o 
  14   4   0      269.71      268.05     13.23 o 
  16   4   0       23.23       56.50     25.50 o 
   2   5   0      562.06      710.73      6.55 o 
   4   5   0     1889.89     1905.24     16.20 o 
   6   5   0       31.44       23.91      6.02 o 
   8   5   0     4098.57     4037.26     41.12 o 
  10   5   0        2.63       -1.19      2.48 o 
  12   5   0      239.17      225.99      9.48 o 
  14   5   0      374.66      406.51     13.30 o 
   0   6   0     1614.14     1905.52     46.13 o 
   2   6   0     1958.94     2269.84     20.16 o 
   4   6   0       90.01       83.78      5.86 o 
   6   6   0       93.54       87.48      7.89 o 
   8   6   0     1415.60     1477.88     15.79 o 
  10   6   0        0.92        6.39     11.10 o 
  12   6   0      676.82      726.65     15.06 o 
  14   6   0      128.40      141.42     15.19 o 
   2   7   0       81.24       83.09      5.98 o 
   4   7   0        2.02       -0.59      1.38 o 
   6   7   0     1177.04     1255.73     15.03 o 
   8   7   0      427.87      436.86     10.87 o 
  10   7   0     1046.98      994.57     19.09 o 
  12   7   0        0.36       -4.85      8.12 o 
   0   8   0       55.98       55.86     10.73 o 
   2   8   0       76.49       93.64      9.29 o 
   4   8   0        7.54        0.08      9.51 o 
   6   8   0       43.50       36.55     10.81 o 
   8   8   0       20.75       25.48     11.92 o 
  10   8   0      673.84      743.27     20.27 o 
  12   8   0        3.94        2.29     20.06 o 
   2   9   0       26.07       24.82     11.51 o 
   4   9   0      197.45      215.90     13.97 o 
   6   9   0        2.58        0.43      8.64 o 
   8   9   0      231.84      266.13     14.75 o 
  10   9   0        2.82       -9.33     17.38 o 
   0  10   0      202.89      229.76     25.92 o 
   2  10   0       55.31       65.80     17.63 o 
   4  10   0       51.47       67.09     17.44 o 
   6  10   0      553.97      607.53     25.89 o 
   1   1   1      102.74       96.04      2.38 o 
   2   1   1    11970.83    11412.93     53.92 o 
   3   1   1      554.58      475.29      3.96 o 
   4   1   1     8952.44     8369.79     26.92 o 
   5   1   1       14.70       17.57      1.20 o 
   6   1   1     1197.36     1195.22      7.28 o 
   7   1   1        0.44       -0.51      1.49 o 
   8   1   1       99.96       85.84      3.15 o 
   9   1   1       18.37       17.87      2.31 o 
  10   1   1       87.80       78.61      2.92 o 
  11   1   1        1.70       -0.49      2.75 o 
  12   1   1      208.88      195.67      4.19 o 
  13   1   1       18.81       25.00      5.34 o 
  14   1   1      125.87      136.00      5.81 o 
  15   1   1       34.64       48.47      7.18 o 
  16   1   1       51.04       53.62      9.18 o 
  17   1   1        1.45       -6.77      8.94 o 
   0   2   1      246.43      263.82      2.93 o 
   1   2   1      794.78      954.51     12.02 o 
   2   2   1     3648.01     3547.89     41.90 o 
   3   2   1      603.17      596.12      7.17 o 
   4   2   1      573.26      574.90      4.34 o 
   5   2   1      652.39      627.45      3.90 o 
   6   2   1       56.94       45.07      1.87 o 
   7   2   1      380.31      393.47      5.17 o 
   8   2   1     3419.29     3260.38     27.24 o 
   9   2   1      243.56      242.61      3.49 o 
  10   2   1       40.39       35.69      3.07 o 
  11   2   1       51.09       44.22      3.42 o 
  12   2   1        1.98       -0.50      2.41 o 
  13   2   1       44.52       30.17      5.24 o 
  14   2   1       32.19       29.55      6.45 o 
  15   2   1       46.91       41.13      7.19 o 
  16   2   1      232.00      238.17      8.44 o 
  17   2   1       67.70       70.13     11.11 o 
   1   3   1      354.86      445.40      3.44 o 
   2   3   1     1517.60     1655.12     11.94 o 
   3   3   1      369.01      409.09      7.35 o 
   4   3   1      551.88      546.27      5.55 o 
   5   3   1       17.71       20.37      2.64 o 
   6   3   1       26.44       19.05      2.29 o 
   7   3   1      427.28      430.91      4.13 o 
   8   3   1      472.68      492.56      6.49 o 
   9   3   1        3.20        0.43      1.43 o 
  10   3   1      175.88      147.20      3.68 o 
  11   3   1       16.38       17.65      3.63 o 
  12   3   1     1162.61     1124.37      7.73 o 
  13   3   1      103.60       92.60      5.03 o 
  14   3   1      237.12      290.48     10.40 o 
  15   3   1       62.87       83.79      8.84 o 
  16   3   1      787.28      883.92     11.37 o 
  17   3   1        6.48      -17.89     21.87 o 
   0   4   1        1.51       -0.07      1.33 o 
   1   4   1      985.41     1167.04     10.56 o 
   2   4   1      163.32      150.27      2.46 o 
   3   4   1      187.54      204.98      3.20 o 
   4   4   1       24.88       22.67      3.27 o 
   5   4   1       99.80      103.67      3.59 o 
   6   4   1      559.42      586.38      5.57 o 
   7   4   1        0.56        0.51      1.38 o 
   8   4   1      120.79      100.71      3.32 o 
   9   4   1      726.05      697.97      8.26 o 
  10   4   1       55.57       74.67      3.58 o 
  11   4   1      859.36      913.10      6.65 o 
  12   4   1      369.81      416.14      8.75 o 
  13   4   1       99.92       86.55      5.59 o 
  14   4   1       58.19       77.52      8.67 o 
  15   4   1      281.91      288.36     10.51 o 
  16   4   1      194.41      216.18     18.10 o 
   1   5   1      337.05      402.12      3.58 o 
   2   5   1      682.11      787.52      4.52 o 
   3   5   1      191.83      222.37      3.72 o 
   4   5   1      108.90      122.69      3.38 o 
   5   5   1        0.83        0.35      1.10 o 
   6   5   1      101.04       75.55      4.58 o 
   7   5   1       42.13       43.57      5.08 o 
   8   5   1      180.83      174.05      5.71 o 
   9   5   1       72.70       69.94      5.03 o 
  10   5   1      184.55      187.22      5.45 o 
  11   5   1       94.82       96.41      5.76 o 
  12   5   1      441.17      450.99     11.98 o 
  13   5   1       37.97       45.82      8.10 o 
  14   5   1        0.07        1.84      7.88 o 
  15   5   1        5.24       14.39     13.17 o 
   0   6   1       59.35       70.38      4.15 o 
   1   6   1      638.10      711.44      7.08 o 
   2   6   1      238.72      240.16      3.36 o 
   3   6   1       17.83       14.95      3.77 o 
   4   6   1      101.68      114.02      4.54 o 
   5   6   1      387.22      395.50      6.48 o 
   6   6   1       98.58       88.69      4.89 o 
   7   6   1     1961.74     2057.47     19.18 o 
   8   6   1      975.65     1018.04      9.50 o 
   9   6   1     1284.07     1344.75     11.72 o 
  10   6   1      151.02      132.26      6.91 o 
  11   6   1       78.67       72.89      7.79 o 
  12   6   1       16.19       16.74      8.99 o 
  13   6   1        0.64       -0.98      5.29 o 
  14   6   1       11.15        5.38      6.26 o 
   1   7   1       87.68       97.65      3.85 o 
   2   7   1       69.32       68.03      3.86 o 
   3   7   1      217.13      214.29      4.85 o 
   4   7   1        0.10       -3.33      3.33 o 
   5   7   1      235.89      216.85      5.94 o 
   6   7   1       83.04       85.94      6.39 o 
   7   7   1      169.06      164.93      6.82 o 
   8   7   1       45.05       35.22      7.30 o 
   9   7   1       28.76       26.06      7.37 o 
  10   7   1       54.45       51.19      7.43 o 
  11   7   1        2.10       -2.16      5.96 o 
  12   7   1       86.15       75.88      8.79 o 
  13   7   1       25.00       16.02      7.01 o 
   0   8   1       26.16       17.19      7.77 o 
   1   8   1      629.04      694.53      8.53 o 
   2   8   1      149.50      158.67      6.28 o 
   3   8   1       79.13       71.28      6.71 o 
   4   8   1      145.70      143.75      7.23 o 
   5   8   1      148.36      122.81      7.35 o 
   6   8   1      577.46      572.86      9.53 o 
   7   8   1      347.35      366.21      7.93 o 
   8   8   1       49.95       43.08      8.26 o 
   9   8   1      194.12      184.88      8.80 o 
  10   8   1      180.89      195.05      9.20 o 
  11   8   1        9.67        9.77     11.28 o 
  12   8   1        0.59       -2.89      3.64 o 
   1   9   1      122.63      109.22      8.17 o 
   2   9   1       54.99       49.17      8.93 o 
   3   9   1      288.32      327.82      9.83 o 
   4   9   1       20.88       23.20      9.87 o 
   5   9   1       16.95       10.14     10.61 o 
   6   9   1       66.38       63.52      9.94 o 
   7   9   1       82.41       75.38     10.61 o 
   8   9   1       77.74       90.27     10.35 o 
   9   9   1       32.79       22.91     11.22 o 
  10   9   1       55.12       59.26     22.99 o 
   0  10   1        5.92       -1.31      1.74 o 
   1  10   1      131.09      138.94     12.32 o 
   2  10   1      141.32      152.56     12.07 o 
   3  10   1      557.04      589.05     13.17 o 
   4  10   1       47.46       40.46     12.80 o 
   5  10   1       45.07       52.81     12.63 o 
   6  10   1      171.41      184.09     14.44 o 
   1   0   2    13522.55    13291.53    170.61 o 
   2   0   2     5221.64     4694.58    141.57 o 
   3   0   2     4432.13     3976.81     37.57 o 
   4   0   2    12285.29    11680.16     70.92 o 
   5   0   2     1884.98     1999.85     23.57 o 
   6   0   2     1877.32     1831.33     16.18 o 
   7   0   2        1.34       -0.73      2.20 o 
   8   0   2       18.17        8.71      2.89 o 
   9   0   2      698.43      627.65      5.87 o 
  10   0   2      937.25      970.39     24.88 o 
  11   0   2      148.12      136.09      7.58 o 
  12   0   2        2.07       -2.78      4.44 o 
  13   0   2      112.38      106.18      6.72 o 
  14   0   2      734.03      743.49     12.25 o 
  15   0   2       88.74       97.42     10.13 o 
  16   0   2        4.48        2.34      7.16 o 
  17   0   2       33.21       32.24     13.25 o 
   1   1   2     1733.94     1807.76      7.59 o 
   2   1   2    29008.79    27618.00    126.27 o 
   3   1   2     1833.77     1757.68     14.22 o 
   4   1   2     6950.00     6822.30     26.09 o 
   5   1   2     1216.57     1131.88     12.51 o 
   6   1   2       25.89       27.44      1.35 o 
   7   1   2      249.66      253.95      5.61 o 
   8   1   2       65.05       69.88      1.73 o 
   9   1   2     1467.07     1478.58      9.38 o 
  10   1   2        5.16        7.14      2.77 o 
  11   1   2       78.90       86.15      3.63 o 
  12   1   2      100.36       91.60      4.37 o 
  13   1   2        3.35       -0.25      4.54 o 
  14   1   2       34.70       41.31      6.16 o 
  15   1   2        0.97        0.44      4.93 o 
  16   1   2       25.44       15.33      7.71 o 
  17   1   2        7.94       -0.97      6.27 o 
   0   2   2    13394.52    14301.38     34.17 o 
   1   2   2     1710.88     1703.85     14.25 o 
   2   2   2     1303.83     1254.21      7.41 o 
   3   2   2      911.36      877.15     12.40 o 
   4   2   2        3.26       -0.33      1.34 o 
   5   2   2        5.36        3.89      1.50 o 
   6   2   2     3364.45     3329.07     17.99 o 
   7   2   2      634.74      648.99      6.97 o 
   8   2   2        0.50       -1.70      1.70 o 
   9   2   2      501.13      495.82      5.47 o 
  10   2   2       42.02       43.20      3.00 o 
  11   2   2        2.25       -0.37      1.17 o 
  12   2   2       57.71       56.09      4.18 o 
  13   2   2       65.71       65.05      4.98 o 
  14   2   2       72.35       72.35      6.46 o 
  15   2   2        1.32        0.30      3.38 o 
  16   2   2        2.48       24.38     10.63 o 
  17   2   2       53.25       64.86     11.17 o 
   1   3   2        4.50        0.36      1.32 o 
   2   3   2      124.50      110.82      2.82 o 
   3   3   2      645.91      684.49      3.49 o 
   4   3   2     1179.49     1242.03     13.35 o 
   5   3   2     1027.09     1076.33     11.26 o 
   6   3   2     3770.63     3874.88     26.61 o 
   7   3   2      331.64      339.29      3.81 o 
   8   3   2        4.08        6.98      2.77 o 
   9   3   2      781.57      750.80      7.20 o 
  10   3   2      140.22      124.84      3.21 o 
  11   3   2        3.43        1.39      3.40 o 
  12   3   2       34.50       48.04      4.20 o 
  13   3   2       82.44       71.37      5.54 o 
  14   3   2      732.34      791.97      9.15 o 
  15   3   2        3.14        5.16      6.08 o 
  16   3   2      103.41      122.85     10.07 o 
  17   3   2       16.62       30.65     17.57 o 
   0   4   2      889.48     1098.59     10.98 o 
   1   4   2      404.41      526.96      4.34 o 
   2   4   2     1344.88     1476.90      9.65 o 
   3   4   2      370.96      473.15     11.14 o 
   4   4   2       88.81       95.96      2.35 o 
   5   4   2       18.77       22.70      2.21 o 
   6   4   2      379.11      354.87      6.14 o 
   7   4   2        0.99       -1.15      1.51 o 
   8   4   2      458.48      446.89      5.24 o 
   9   4   2      925.29      946.47      6.41 o 
  10   4   2     1452.03     1413.68     18.79 o 
  11   4   2     1554.78     1625.58     14.72 o 
  12   4   2      291.40      284.14      5.54 o 
  13   4   2       18.30       22.18      7.05 o 
  14   4   2      837.32      876.60     11.96 o 
  15   4   2       62.27       50.23     10.16 o 
  16   4   2       35.05       22.23     17.56 o 
   1   5   2      951.44     1131.70     10.96 o 
   2   5   2      643.54      781.79      4.77 o 
   3   5   2     1593.57     1759.38     20.94 o 
   4   5   2      296.61      308.73      5.67 o 
   5   5   2      210.18      186.17      6.95 o 
   6   5   2     1041.85     1064.83     14.71 o 
   7   5   2      338.22      326.62      5.52 o 
   8   5   2        0.00        1.43      5.03 o 
   9   5   2        0.25       -2.61      2.61 o 
  10   5   2      258.29      252.81      5.53 o 
  11   5   2      437.91      430.71      6.69 o 
  12   5   2       60.90       74.58      6.46 o 
  13   5   2        0.09       15.96      8.71 o 
  14   5   2      151.70      161.57     17.44 o 
  15   5   2      263.33      251.30     12.38 o 
   0   6   2      240.33      306.98      5.43 o 
   1   6   2      807.24      930.16     11.23 o 
   2   6   2        0.34       -1.14      1.63 o 
   3   6   2        5.74       -0.11      0.60 o 
   4   6   2       43.26       44.36      4.63 o 
   5   6   2       24.32       21.50      4.91 o 
   6   6   2     1458.65     1498.73     10.63 o 
   7   6   2        0.18        1.17      6.05 o 
   8   6   2      185.23      170.27      6.30 o 
   9   6   2        8.60        4.15      6.18 o 
  10   6   2        6.92        4.68      6.67 o 
  11   6   2       98.36       97.08      7.51 o 
  12   6   2      128.14      131.36      8.29 o 
  13   6   2      135.35      129.94      8.65 o 
  14   6   2       21.01       12.89     10.04 o 
   1   7   2      487.58      550.47      7.22 o 
   2   7   2      101.77      104.03      4.27 o 
   3   7   2      339.33      352.76      5.36 o 
   4   7   2      133.13      134.37      5.70 o 
   5   7   2      110.38      110.98      5.77 o 
   6   7   2       25.61       27.26      6.43 o 
   7   7   2       11.60        6.52      6.88 o 
   8   7   2      427.01      443.16      7.70 o 
   9   7   2       53.19       52.33      7.44 o 
  10   7   2        9.92        1.96      6.04 o 
  11   7   2        6.34        1.39      7.15 o 
  12   7   2        8.74        0.13      5.83 o 
  13   7   2       49.62       60.89     10.38 o 
   0   8   2        2.20        0.81      1.46 o 
   1   8   2      150.60      150.85      5.31 o 
   2   8   2        7.80        9.58      5.81 o 
   3   8   2        0.25       -1.19      2.18 o 
   4   8   2        5.83       -2.26      2.53 o 
   5   8   2        7.03       -0.01      1.73 o 
   6   8   2       49.86       46.00      8.00 o 
   7   8   2       11.83       13.52      7.31 o 
   8   8   2      157.65      155.47      8.25 o 
   9   8   2       63.06       62.07      9.14 o 
  10   8   2       36.04       43.33      9.19 o 
  11   8   2      194.01      189.81     10.09 o 
  12   8   2        0.82       -0.10     10.43 o 
   1   9   2        0.48       -0.11      1.83 o 
   2   9   2       11.69        9.47     10.85 o 
   3   9   2       52.94       46.66      9.98 o 
   4   9   2      231.60      243.57      9.84 o 
   5   9   2       46.86       40.37      9.37 o 
   6   9   2        4.39       -4.05      4.31 o 
   7   9   2       60.09       52.92     10.35 o 
   8   9   2       90.14       94.57     10.95 o 
   9   9   2      149.70      142.35     11.50 o 
   0  10   2        7.58        5.80     13.68 o 
   1  10   2      127.70      120.87     12.37 o 
   2  10   2       22.69       17.07     13.70 o 
   3  10   2      198.54      173.88     12.19 o 
   4  10   2       54.79       54.98     12.05 o 
   5  10   2        0.44        0.53      1.96 o 
   6  10   2       41.57       23.68     18.50 o 
   1   1   3      186.35      170.48      2.10 o 
   2   1   3    19504.48    18777.55    106.44 o 
   3   1   3      446.74      383.91      9.51 o 
   4   1   3      295.83      278.23      5.80 o 
   5   1   3      292.00      307.27      3.93 o 
   6   1   3      269.99      238.67      2.86 o 
   7   1   3      333.15      359.38      3.57 o 
   8   1   3        6.45        4.32      1.68 o 
   9   1   3      133.41      125.69      2.83 o 
  10   1   3      240.12      227.47      3.88 o 
  11   1   3       18.15       13.33      4.37 o 
  12   1   3      255.30      262.13      5.89 o 
  13   1   3      200.59      188.74      5.25 o 
  14   1   3       40.86       49.71      5.90 o 
  15   1   3      115.31      107.02      7.36 o 
  16   1   3        1.23        3.82      5.52 o 
  17   1   3        3.47       11.47     10.68 o 
   0   2   3    19714.53    19880.11    113.60 o 
   1   2   3      623.53      619.88      5.28 o 
   2   2   3      185.73      156.77      2.50 o 
   3   2   3     7340.77     7046.44     25.36 o 
   4   2   3     3767.57     3766.05     33.25 o 
   5   2   3      403.39      379.64      3.32 o 
   6   2   3     6931.61     6966.98     47.68 o 
   7   2   3      290.88      309.33      2.86 o 
   8   2   3     1281.37     1299.64     11.75 o 
   9   2   3      472.04      482.17      5.45 o 
  10   2   3      188.31      194.38      3.39 o 
  11   2   3      154.49      137.69      3.65 o 
  12   2   3      130.09      122.62      4.09 o 
  13   2   3      135.91      148.58      5.29 o 
  14   2   3      350.81      341.05      7.52 o 
  15   2   3        1.22        2.54      8.49 o 
  16   2   3      607.82      661.71     10.25 o 
  17   2   3      159.29      196.56     11.21 o 
   1   3   3      536.42      543.12      3.08 o 
   2   3   3     8149.43     8703.09     36.51 o 
   3   3   3        1.41       -1.00      1.00 o 
   4   3   3       12.97       13.53      1.35 o 
   5   3   3        0.54        0.66      1.00 o 
   6   3   3      207.94      234.31      6.68 o 
   7   3   3      531.07      456.00      4.32 o 
   8   3   3       32.40       28.30      2.90 o 
   9   3   3       55.77       54.71      3.19 o 
  10   3   3       20.85       16.64      3.57 o 
  11   3   3      431.24      449.28      7.90 o 
  12   3   3      353.35      365.63      6.73 o 
  13   3   3      245.47      238.42      5.48 o 
  14   3   3      177.91      202.06      9.02 o 
  15   3   3      230.35      231.46      8.89 o 
  16   3   3        4.22       -0.07      3.01 o 
  17   3   3      144.07      153.26     16.33 o 
   0   4   3      818.43      880.33     13.01 o 
   1   4   3      593.26      683.63      6.17 o 
   2   4   3      715.51      848.45      7.27 o 
   3   4   3      469.09      503.46      4.50 o 
   4   4   3       75.68       79.87      2.01 o 
   5   4   3      341.10      404.25      6.04 o 
   6   4   3      618.00      586.45      6.14 o 
   7   4   3      872.72      883.70      8.78 o 
   8   4   3        9.61        5.22      3.04 o 
   9   4   3       57.11       48.24      4.46 o 
  10   4   3      858.62      861.68      9.02 o 
  11   4   3      190.11      170.62      5.28 o 
  12   4   3       81.64       81.55      5.89 o 
  13   4   3      215.48      197.24      7.26 o 
  14   4   3      305.72      309.68      8.10 o 
  15   4   3       61.50       89.08      9.75 o 
  16   4   3        8.72        4.00      7.62 o 
   1   5   3      898.10     1004.39     10.02 o 
   2   5   3     1089.87     1213.67     10.45 o 
   3   5   3      590.23      619.08      8.30 o 
   4   5   3       12.10        8.73      6.04 o 
   5   5   3      211.12      228.96      4.96 o 
   6   5   3      460.44      459.78      6.07 o 
   7   5   3      407.14      380.58      5.91 o 
   8   5   3      109.18       85.59      5.17 o 
   9   5   3        1.25        0.87      1.58 o 
  10   5   3      350.79      344.06      5.77 o 
  11   5   3      995.57      987.15     11.36 o 
  12   5   3       16.38       10.85      5.96 o 
  13   5   3     1338.18     1355.05     12.08 o 
  14   5   3       82.90       70.08      9.78 o 
  15   5   3        3.71       31.73     12.74 o 
   0   6   3        5.04        1.96      3.22 o 
   1   6   3       45.98       53.03      3.71 o 
   2   6   3      543.77      591.44      9.02 o 
   3   6   3      727.33      803.03     12.18 o 
   4   6   3      131.59      130.45      4.70 o 
   5   6   3       43.99       47.56      5.24 o 
   6   6   3     2085.28     2166.71     16.13 o 
   7   6   3      736.82      675.20      8.73 o 
   8   6   3       80.30       80.57      6.67 o 
   9   6   3       42.83       42.58      6.22 o 
  10   6   3       34.45       36.15      6.39 o 
  11   6   3      221.16      235.63      6.48 o 
  12   6   3      121.24      120.08      6.98 o 
  13   6   3       13.45        8.97      8.61 o 
  14   6   3        5.70       -0.28      2.10 o 
   1   7   3       18.93       15.93      4.76 o 
   2   7   3     1154.29     1295.45     29.14 o 
   3   7   3     1068.42     1085.68     12.97 o 
   4   7   3      160.39      139.83      5.97 o 
   5   7   3     1602.35     1686.65     18.93 o 
   6   7   3       49.21       51.17      6.49 o 
   7   7   3       16.44        5.80      6.11 o 
   8   7   3       24.36       14.53      7.36 o 
   9   7   3      161.50      141.30      7.20 o 
  10   7   3       44.06       34.50      9.05 o 
  11   7   3      114.84      109.77      9.11 o 
  12   7   3       36.58       29.95      9.88 o 
  13   7   3       79.28       81.30     10.82 o 
   0   8   3      537.39      582.67     13.73 o 
   1   8   3      698.86      770.10      7.66 o 
   2   8   3       73.43       72.81      5.80 o 
   3   8   3      661.25      691.53     10.63 o 
   4   8   3      236.86      262.71      7.08 o 
   5   8   3      860.33      890.91     10.96 o 
   6   8   3     1331.63     1394.46     13.24 o 
   7   8   3       22.65       10.80      7.76 o 
   8   8   3      774.91      780.21     11.07 o 
   9   8   3       38.95       38.36      8.95 o 
  10   8   3        6.97        1.94      3.15 o 
  11   8   3        0.02        1.10     11.50 o 
   1   9   3      359.40      355.91     14.35 o 
   2   9   3       46.56       48.00      8.52 o 
   3   9   3      471.67      487.29      8.48 o 
   4   9   3        6.03        9.50      9.76 o 
   5   9   3      247.03      258.30      9.47 o 
   6   9   3      100.11      101.42      9.75 o 
   7   9   3       19.96       21.77     10.87 o 
   8   9   3       14.27        1.49      8.54 o 
   9   9   3      100.77       95.37     13.40 o 
   0  10   3      129.17      116.99     17.79 o 
   1  10   3       34.85       35.06     12.69 o 
   2  10   3       86.81       87.04     12.78 o 
   3  10   3        0.04        0.23     12.54 o 
   4  10   3        4.81        0.26      1.04 o 
   5  10   3      339.67      362.38     12.53 o 
   6  10   3        9.76        2.32      8.43 o 
   0   0   4     5645.22     5352.54     21.68 o 
   1   0   4      139.14      150.75      4.12 o 
   2   0   4     4719.46     4415.19     16.70 o 
   3   0   4     2982.00     2933.56     52.74 o 
   4   0   4       19.03       14.92      2.88 o 
   5   0   4      811.65      844.71      6.57 o 
   6   0   4     1487.31     1363.07     19.86 o 
   7   0   4      456.66      482.34      6.36 o 
   8   0   4      110.49      134.42      2.76 o 
   9   0   4       42.71       35.27      3.31 o 
  10   0   4      358.43      345.11      9.16 o 
  11   0   4       70.07       54.29      6.66 o 
  12   0   4      458.01      455.38     10.73 o 
  13   0   4      319.75      328.87      8.96 o 
  14   0   4      498.62      472.43     10.55 o 
  15   0   4       68.25       56.48     10.19 o 
  16   0   4        6.14        7.08     14.26 o 
  17   0   4       15.24        3.59     12.72 o 
   1   1   4     2685.27     2590.64     16.90 o 
   2   1   4     5882.91     5948.46     16.92 o 
   3   1   4      106.68      127.92      2.35 o 
   4   1   4       20.18       17.13      1.55 o 
   5   1   4      292.31      278.41      3.47 o 
   6   1   4     3729.24     3520.75     26.63 o 
   7   1   4      267.84      253.61      3.16 o 
   8   1   4       18.79       28.33      2.27 o 
   9   1   4      189.98      166.50      3.48 o 
  10   1   4      724.09      708.88      9.81 o 
  11   1   4       89.97       84.74      4.07 o 
  12   1   4       82.11       81.28      5.06 o 
  13   1   4        0.83        7.34      6.54 o 
  14   1   4       48.72       41.72      6.63 o 
  15   1   4        6.33        4.19      8.57 o 
  16   1   4      199.21      195.15      8.57 o 
  17   1   4       57.70       64.85      9.76 o 
   0   2   4     4746.49     4811.78     23.17 o 
   1   2   4     2249.17     2313.40     13.65 o 
   2   2   4       74.74       99.40      2.30 o 
   3   2   4     1915.71     1913.88     34.05 o 
   4   2   4        0.92       -0.71      1.29 o 
   5   2   4     2352.82     2368.79     17.06 o 
   6   2   4      650.33      624.28     10.41 o 
   7   2   4        9.99       10.81      2.07 o 
   8   2   4      276.15      252.73      3.06 o 
   9   2   4        0.46       -0.83      0.83 o 
  10   2   4        0.04       -0.88      1.01 o 
  11   2   4      295.51      279.30      4.53 o 
  12   2   4      131.11      134.45      5.27 o 
  13   2   4       59.16       55.69      6.19 o 
  14   2   4        9.89       15.20      6.93 o 
  15   2   4       58.54       48.45      8.58 o 
  16   2   4        9.77       17.96      9.97 o 
  17   2   4       31.77       31.21     12.31 o 
   1   3   4       63.57       66.58      1.41 o 
   2   3   4      598.04      594.25      7.07 o 
   3   3   4     1252.62     1238.65     12.73 o 
   4   3   4      505.97      495.82      7.84 o 
   5   3   4      160.90      135.22      2.60 o 
   6   3   4       74.12       97.30      2.67 o 
   7   3   4      351.65      352.34      3.93 o 
   8   3   4      135.86      150.21      3.30 o 
   9   3   4      853.86      856.46      8.41 o 
  10   3   4      305.21      307.22      5.35 o 
  11   3   4     1275.54     1271.63      8.49 o 
  12   3   4      136.02      119.47      5.36 o 
  13   3   4      312.85      340.42      8.99 o 
  14   3   4       69.61       53.47      8.55 o 
  15   3   4       23.67       12.79     10.97 o 
  16   3   4        1.89       -5.44     11.48 o 
  17   3   4        3.16       -0.66     21.87 o 
   0   4   4        8.12        3.39      2.60 o 
   1   4   4      543.89      605.89      4.28 o 
   2   4   4      260.13      229.35      2.63 o 
   3   4   4       73.43       83.79      2.35 o 
   4   4   4      606.38      672.44     11.83 o 
   5   4   4     1144.59     1211.15     16.99 o 
   6   4   4      132.41      116.05      4.12 o 
   7   4   4      732.83      738.06     11.92 o 
   8   4   4       13.91       13.39      4.30 o 
   9   4   4      676.95      669.78      9.07 o 
  10   4   4      106.69      105.36      5.50 o 
  11   4   4       53.66       43.78      5.38 o 
  12   4   4      173.82      174.12      5.86 o 
  13   4   4        2.25        8.27      6.55 o 
  14   4   4      242.04      248.26      8.53 o 
  15   4   4      254.93      238.41     12.15 o 
  16   4   4       35.22       47.27     14.32 o 
   1   5   4       86.36       96.71      3.45 o 
   2   5   4      138.09      145.35      3.00 o 
   3   5   4        2.12        0.11      1.99 o 
   4   5   4       28.63       25.14      3.30 o 
   5   5   4      273.84      251.79      5.56 o 
   6   5   4      157.10      168.48      4.63 o 
   7   5   4      112.44      110.20      4.56 o 
   8   5   4       53.97       38.67      4.90 o 
   9   5   4      408.47      396.44      6.29 o 
  10   5   4      132.57      128.15      5.26 o 
  11   5   4        0.70       -2.69      4.86 o 
  12   5   4       67.51       63.58      6.31 o 
  13   5   4       36.14       46.64      7.64 o 
  14   5   4      334.96      343.00     10.55 o 
  15   5   4      366.19      393.14     10.87 o 
   0   6   4       87.08       93.51      7.04 o 
   1   6   4      221.73      211.79      4.44 o 
   2   6   4       81.86       85.95      4.08 o 
   3   6   4      319.90      315.48      5.03 o 
   4   6   4       41.45       36.84      5.25 o 
   5   6   4      141.64      127.38      5.23 o 
   6   6   4       74.51       69.76      5.71 o 
   7   6   4       82.06       65.54      6.52 o 
   8   6   4      417.53      415.17      7.67 o 
   9   6   4      228.97      210.23     11.94 o 
  10   6   4      188.22      188.43      6.87 o 
  11   6   4       27.29       14.01      6.63 o 
  12   6   4       12.02       14.52      8.09 o 
  13   6   4        6.06        6.55      4.64 o 
  14   6   4       42.11       40.30     11.99 o 
   1   7   4       72.30       71.19      4.85 o 
   2   7   4       77.49       73.97      5.38 o 
   3   7   4      209.53      178.70      5.90 o 
   4   7   4      217.67      251.43      6.92 o 
   5   7   4      150.49      141.97      6.48 o 
   6   7   4       41.09       34.09      6.52 o 
   7   7   4      175.43      173.10      6.55 o 
   8   7   4       74.46       63.91      7.36 o 
   9   7   4       56.80       52.26      8.13 o 
  10   7   4       31.35       23.91      8.51 o 
  11   7   4       15.25        6.02     10.30 o 
  12   7   4       15.41       11.11     10.05 o 
  13   7   4       38.07       31.40     12.88 o 
   0   8   4      175.54      153.80      7.89 o 
   1   8   4      762.54      838.78     14.02 o 
   2   8   4      410.45      433.15      6.76 o 
   3   8   4     1025.82     1076.43     25.90 o 
   4   8   4       26.67       30.24      8.25 o 
   5   8   4       35.30       35.60      7.93 o 
   6   8   4       17.88        4.99      4.68 o 
   7   8   4      108.82      113.22      8.86 o 
   8   8   4      146.16      127.85      9.20 o 
   9   8   4      240.65      277.02      9.39 o 
  10   8   4        5.70        3.09      6.89 o 
  11   8   4       20.11       16.16     10.50 o 
   1   9   4      614.38      596.35     19.75 o 
   2   9   4       26.59       14.11      8.49 o 
   3   9   4        9.67        4.39      5.71 o 
   4   9   4        0.45       -0.09      7.63 o 
   5   9   4      512.31      521.19     10.17 o 
   6   9   4       19.26       12.71     10.18 o 
   7   9   4      114.90      109.39     10.45 o 
   8   9   4      229.69      254.19     11.33 o 
   9   9   4        0.00       -4.67     13.94 o 
   0  10   4      202.49      138.11     30.33 o 
   1  10   4       63.91       49.91     13.19 o 
   2  10   4      158.15      149.27     13.10 o 
   3  10   4       72.92       62.53     12.67 o 
   4  10   4       24.29       17.50     12.77 o 
   5  10   4       34.38       32.79     13.50 o 
   6  10   4        0.82       -4.13     10.87 o 
   1   1   5      472.50      427.19      2.31 o 
   2   1   5     3131.95     3012.05     15.95 o 
   3   1   5     1290.91     1357.45     13.58 o 
   4   1   5        0.01        3.51      1.77 o 
   5   1   5      944.67      958.95      9.78 o 
   6   1   5      205.69      193.23      4.35 o 
   7   1   5      597.86      548.67     13.07 o 
   8   1   5     1517.88     1459.91     18.89 o 
   9   1   5       97.14       87.81      2.98 o 
  10   1   5       25.09       22.91      3.75 o 
  11   1   5      304.48      345.40      6.93 o 
  12   1   5      995.66     1025.72     20.36 o 
  13   1   5      279.15      274.92      6.23 o 
  14   1   5        0.88        0.65      4.01 o 
  15   1   5        7.96       -1.22      6.21 o 
  16   1   5       42.87       47.70      8.43 o 
  17   1   5       49.68       58.16     11.24 o 
   0   2   5    10128.24    10677.26     61.96 o 
   1   2   5       48.79       56.51      1.89 o 
   2   2   5     1802.10     1856.10      7.02 o 
   3   2   5     3728.22     3716.35     40.26 o 
   4   2   5     2237.00     2213.82     34.48 o 
   5   2   5     5956.38     5981.71     58.05 o 
   6   2   5      427.82      398.85      8.95 o 
   7   2   5     3713.05     3533.45     32.67 o 
   8   2   5       67.75       89.28      2.64 o 
   9   2   5      255.38      230.57      3.86 o 
  10   2   5       61.29       46.55      3.79 o 
  11   2   5        6.40        1.93      3.28 o 
  12   2   5      210.70      203.90      6.18 o 
  13   2   5        2.98       -2.22      2.22 o 
  14   2   5      127.21      115.91      7.27 o 
  15   2   5       31.64       44.28      8.58 o 
  16   2   5       56.31       57.91      9.25 o 
  17   2   5      152.33      198.85     14.62 o 
   1   3   5       72.59       86.71      1.84 o 
   2   3   5       36.85       54.58      2.19 o 
   3   3   5      770.87      744.03      8.76 o 
   4   3   5       11.32       13.67      2.03 o 
   5   3   5      983.16      936.47      8.30 o 
   6   3   5     1037.54     1112.14     18.96 o 
   7   3   5       69.45       80.98      3.45 o 
   8   3   5     1071.40     1040.12     16.59 o 
   9   3   5      462.68      448.87      5.25 o 
  10   3   5       71.33       77.16      4.18 o 
  11   3   5       85.26       97.34      4.88 o 
  12   3   5      542.95      527.03      7.78 o 
  13   3   5      761.17      822.39     12.58 o 
  14   3   5       10.13       -1.17     10.65 o 
  15   3   5      127.03      129.37     11.32 o 
  16   3   5        6.68        6.74      9.41 o 
   0   4   5     1711.75     1970.82     16.76 o 
   1   4   5        0.52       -0.87      0.87 o 
   2   4   5        2.98        1.55      1.59 o 
   3   4   5     1601.22     1739.60     13.89 o 
   4   4   5      415.28      411.34     18.11 o 
   5   4   5     1303.24     1369.26     20.33 o 
   6   4   5       47.02       54.31      4.09 o 
   7   4   5        4.01        0.00      1.40 o 
   8   4   5       15.62       14.44      4.94 o 
   9   4   5     1038.10     1003.77     14.80 o 
  10   4   5      125.79      124.37      5.34 o 
  11   4   5      473.82      450.65     14.93 o 
  12   4   5       95.35       84.39      6.60 o 
  13   4   5      563.71      543.47      8.24 o 
  14   4   5       51.47       57.25     11.13 o 
  15   4   5        2.77       -0.04      2.69 o 
  16   4   5      100.91      116.87     13.88 o 
   1   5   5       15.51       18.26      2.60 o 
   2   5   5      371.09      405.09      3.88 o 
   3   5   5       15.68       20.28      3.22 o 
   4   5   5        0.00       -2.43      2.43 o 
   5   5   5       78.84       79.44      6.15 o 
   6   5   5      288.50      271.95      8.46 o 
   7   5   5      142.87      123.48      4.73 o 
   8   5   5      300.38      294.08      6.41 o 
   9   5   5       10.19        4.37      5.03 o 
  10   5   5       13.17        3.76      4.00 o 
  11   5   5        7.29        6.08      7.01 o 
  12   5   5      194.68      184.54      6.34 o 
  13   5   5       30.51       25.31      7.56 o 
  14   5   5      197.20      182.27      8.46 o 
  15   5   5       77.29       55.74     13.82 o 
   0   6   5      325.59      326.85      7.22 o 
   1   6   5       32.18       23.71      4.11 o 
   2   6   5      209.40      192.64      4.29 o 
   3   6   5      318.61      307.68      5.57 o 
   4   6   5        0.00       -0.04      2.12 o 
   5   6   5      766.73      771.52     15.23 o 
   6   6   5      331.25      342.74      7.02 o 
   7   6   5       54.79       33.40      6.23 o 
   8   6   5      106.81       95.26      6.80 o 
   9   6   5        0.28       -2.49      2.49 o 
  10   6   5        3.40       -0.95      6.23 o 
  11   6   5       85.34       77.64      8.37 o 
  12   6   5      117.14      115.92      8.71 o 
  13   6   5       46.16       34.19      9.53 o 
  14   6   5       33.10       34.16     11.95 o 
   1   7   5      441.16      472.39      6.40 o 
   2   7   5      695.71      733.81     13.01 o 
   3   7   5       30.49       27.22      6.02 o 
   4   7   5     1717.16     1747.73     43.33 o 
   5   7   5       15.27        4.69      7.35 o 
   6   7   5      107.86       79.59      7.53 o 
   7   7   5      231.16      208.58      7.31 o 
   8   7   5      155.40      138.85     10.17 o 
   9   7   5      114.87      103.94      8.11 o 
  10   7   5      132.26      141.28      8.94 o 
  11   7   5        9.94        8.80      6.36 o 
  12   7   5       38.92       29.09     10.36 o 
  13   7   5       14.16       18.96     13.30 o 
   0   8   5     1821.21     2030.72     45.77 o 
   1   8   5      612.00      652.30     15.68 o 
   2   8   5       13.57       15.95      7.44 o 
   3   8   5       18.09       17.37      7.76 o 
   4   8   5      605.47      635.56     16.86 o 
   5   8   5      236.45      263.37      8.31 o 
   6   8   5        5.67        6.64      8.91 o 
   7   8   5      106.34       95.91      9.17 o 
   8   8   5       74.69       69.50      9.53 o 
   9   8   5      187.86      184.28     10.12 o 
  10   8   5       73.29       81.90     10.44 o 
  11   8   5       73.74       65.35     13.63 o 
   1   9   5      153.49      148.04      8.42 o 
   2   9   5      222.68      208.70      8.36 o 
   3   9   5        3.37       -0.29      1.53 o 
   4   9   5     1591.41     1771.62     34.45 o 
   5   9   5      691.58      732.72     12.39 o 
   6   9   5       78.78       83.21     10.19 o 
   7   9   5       69.28       71.56     10.56 o 
   8   9   5      245.25      211.71     10.95 o 
   9   9   5        0.23      -10.97     11.96 o 
   0  10   5        0.49       -0.29     11.82 o 
   1  10   5        0.45       -2.86      8.66 o 
   2  10   5       11.97        6.95     13.00 o 
   3  10   5      279.38      241.51     15.06 o 
   4  10   5        1.44        1.39      2.82 o 
   5  10   5       64.13       55.14     14.11 o 
   0   0   6      743.44      843.22     18.28 o 
   1   0   6    14285.31    13525.27     98.62 o 
   2   0   6      426.77      404.92      4.72 o 
   3   0   6      289.32      283.77     12.00 o 
   4   0   6      632.90      631.65     12.89 o 
   5   0   6       61.08       51.67      3.42 o 
   6   0   6       25.52       15.56      3.75 o 
   7   0   6     1796.07     1804.55     24.79 o 
   8   0   6        4.81        4.76      3.80 o 
   9   0   6       36.68       37.80      5.55 o 
  10   0   6      691.49      638.31      8.69 o 
  11   0   6      505.76      475.40     10.87 o 
  12   0   6      189.77      203.29      8.13 o 
  13   0   6      398.36      415.55      9.81 o 
  14   0   6      208.11      212.21      9.66 o 
  15   0   6      480.56      511.16     13.96 o 
  16   0   6      118.60      127.08     14.48 o 
  17   0   6        4.87        8.07     21.70 o 
   1   1   6     1386.63     1384.50      9.21 o 
   2   1   6      161.65      164.19      2.84 o 
   3   1   6    10393.77    10313.39     47.62 o 
   4   1   6      183.66      155.86      2.79 o 
   5   1   6     1252.09     1238.21      9.38 o 
   6   1   6       86.58       63.91      2.19 o 
   7   1   6       16.67       16.00      2.17 o 
   8   1   6       59.41       47.70      2.93 o 
   9   1   6       88.49       95.17      3.09 o 
  10   1   6      653.52      641.87     13.05 o 
  11   1   6     1816.77     1973.09     12.45 o 
  12   1   6      105.79       95.82      5.93 o 
  13   1   6      337.30      341.62      7.27 o 
  14   1   6        9.45        2.10      2.99 o 
  15   1   6        3.79       -4.63      7.07 o 
  16   1   6       10.17       12.20      9.72 o 
  17   1   6        0.86       -5.41     17.59 o 
   0   2   6       52.31       66.31      2.22 o 
   1   2   6      520.86      541.11      6.13 o 
   2   2   6      203.92      196.57      3.94 o 
   3   2   6      570.33      619.80     14.50 o 
   4   2   6     2163.93     2371.73     32.89 o 
   5   2   6      117.93       95.30      2.92 o 
   6   2   6      191.47      159.03      3.08 o 
   7   2   6      986.77      971.38     13.17 o 
   8   2   6      756.09      768.30     13.88 o 
   9   2   6      114.64      115.74      4.02 o 
  10   2   6       56.67       61.11      4.86 o 
  11   2   6      245.35      262.31      5.86 o 
  12   2   6       33.13       23.32      5.87 o 
  13   2   6        3.01       -5.01      5.22 o 
  14   2   6        0.49       -2.94      3.22 o 
  15   2   6       56.42       55.06      8.39 o 
  16   2   6       18.85       12.57     10.16 o 
  17   2   6       21.03       20.95     23.51 o 
   1   3   6       67.28       81.31      2.95 o 
   2   3   6     1468.93     1446.22     20.46 o 
   3   3   6     3084.56     3274.78     46.81 o 
   4   3   6      116.26      145.32      3.90 o 
   5   3   6     2046.63     2097.05     22.09 o 
   6   3   6      370.23      336.88      5.48 o 
   7   3   6       21.04       13.97      4.58 o 
   8   3   6        0.75       -1.93      2.53 o 
   9   3   6       37.45       37.07      4.12 o 
  10   3   6       38.22       30.48      4.40 o 
  11   3   6      123.16      104.09      6.17 o 
  12   3   6       67.40       68.18      6.26 o 
  13   3   6      170.87      191.09      9.35 o 
  14   3   6       33.75       29.95     10.24 o 
  15   3   6      128.01      142.06     11.18 o 
  16   3   6       13.55        3.02      8.80 o 
   0   4   6     5057.17     5438.77     15.33 o 
   1   4   6      612.40      584.05      5.19 o 
   2   4   6        1.68       -0.01      2.17 o 
   3   4   6     1186.78     1199.68     10.52 o 
   4   4   6       22.85        9.01      3.37 o 
   5   4   6      442.90      424.52      6.97 o 
   6   4   6      616.48      688.78      8.04 o 
   7   4   6       60.59       48.31      5.31 o 
   8   4   6        0.68       -0.98      3.09 o 
   9   4   6       16.40       16.41      5.53 o 
  10   4   6        0.00       -1.43      2.30 o 
  11   4   6        2.43       -2.63      2.67 o 
  12   4   6        1.16       -6.69      6.69 o 
  13   4   6      210.25      195.26      7.79 o 
  14   4   6      129.60      127.85      9.42 o 
  15   4   6        7.76       -0.39      2.90 o 
  16   4   6      121.16       98.00     12.21 o 
   1   5   6      776.62      730.94     14.18 o 
   2   5   6       47.07       40.95      2.85 o 
   3   5   6       10.81        7.52      4.30 o 
   4   5   6      126.61      116.50      5.00 o 
   5   5   6       46.48       50.28      4.94 o 
   6   5   6       58.23       50.16      4.62 o 
   7   5   6       77.38       72.85      5.69 o 
   8   5   6       11.24        3.48      4.29 o 
   9   5   6      916.51      902.66     14.68 o 
  10   5   6       34.47       24.72      6.77 o 
  11   5   6      135.36      121.78      6.62 o 
  12   5   6       26.30       13.64      7.45 o 
  13   5   6       46.39       47.45      7.73 o 
  14   5   6        4.74       -4.99      7.30 o 
  15   5   6        1.32        0.16      3.51 o 
   0   6   6       78.62       73.09      5.86 o 
   1   6   6      334.29      329.56      4.94 o 
   2   6   6        8.27        9.34      4.77 o 
   3   6   6      757.19      772.75     17.41 o 
   4   6   6       45.21       34.95      7.06 o 
   5   6   6      739.48      670.72     27.19 o 
   6   6   6        2.80       -2.48      2.48 o 
   7   6   6       31.82       17.93      6.05 o 
   8   6   6       22.77       19.80      7.11 o 
   9   6   6      229.26      210.00      8.31 o 
  10   6   6      178.17      141.27      8.53 o 
  11   6   6      159.35      176.38      8.62 o 
  12   6   6        6.43       -1.51      7.34 o 
  13   6   6       59.25       53.38     11.06 o 
  14   6   6       66.34       74.73     11.60 o 
   1   7   6      877.31      923.49      9.05 o 
   2   7   6      778.97      817.10     14.12 o 
   3   7   6      828.31      880.77     12.13 o 
   4   7   6       96.18       83.30      7.36 o 
   5   7   6        0.68        0.11      2.08 o 
   6   7   6      119.09      103.66      7.89 o 
   7   7   6       53.06       35.77      7.71 o 
   8   7   6        5.08        4.72      8.31 o 
   9   7   6      130.51      125.98      8.66 o 
  10   7   6       70.06       62.52     10.41 o 
  11   7   6       68.18       67.84     11.52 o 
  12   7   6       12.51        0.65      6.56 o 
   0   8   6      537.37      627.17     28.41 o 
   1   8   6       33.98       36.88      6.77 o 
   2   8   6      132.69      147.01      7.28 o 
   3   8   6       30.45       32.02      8.94 o 
   4   8   6       18.49        3.91      4.57 o 
   5   8   6        6.58       -0.27      7.17 o 
   6   8   6      385.82      411.75     15.44 o 
   7   8   6        9.77       10.30     11.05 o 
   8   8   6       56.97       59.32     10.11 o 
   9   8   6        9.70       -1.99      6.37 o 
  10   8   6       47.97       32.05     11.13 o 
  11   8   6       48.58       50.18     13.45 o 
   1   9   6       33.54       28.37      9.85 o 
   2   9   6       44.86       52.89      8.53 o 
   3   9   6       11.52       12.85      9.44 o 
   4   9   6        4.15        3.92      9.02 o 
   5   9   6       70.09       78.63     10.16 o 
   6   9   6       61.53       53.69     10.42 o 
   7   9   6       16.72        2.41      5.27 o 
   8   9   6       80.42       72.30     12.08 o 
   0  10   6      118.15       84.37     27.58 o 
   1  10   6      163.14      120.35     13.65 o 
   2  10   6      149.20      146.06     11.91 o 
   3  10   6       52.32       41.41     12.71 o 
   4  10   6        2.84       -0.88      8.79 o 
   5  10   6       33.31       46.82     14.12 o 
   1   1   7      161.29      156.51      2.69 o 
   2   1   7     1189.24     1177.08      9.55 o 
   3   1   7     1310.09     1369.06     11.07 o 
   4   1   7       72.20       71.35      2.84 o 
   5   1   7      411.54      447.39      4.80 o 
   6   1   7      274.89      251.35      3.42 o 
   7   1   7       79.08       82.29      2.54 o 
   8   1   7       24.90       24.41      3.34 o 
   9   1   7      561.93      531.43      5.31 o 
  10   1   7       50.95       45.27      5.00 o 
  11   1   7      302.34      312.87      7.29 o 
  12   1   7        0.04       -1.45      4.18 o 
  13   1   7       27.09       26.10      7.15 o 
  14   1   7      116.46      121.76      8.27 o 
  15   1   7        0.38       -3.82      8.44 o 
  16   1   7       85.15       92.56     11.26 o 
  17   1   7       12.78        7.16     16.06 o 
   0   2   7     1386.23     1393.85     13.19 o 
   1   2   7     1191.16     1224.15      8.53 o 
   2   2   7        3.65        1.84      1.22 o 
   3   2   7     2848.57     2880.33     15.75 o 
   4   2   7     2349.18     2438.60     17.81 o 
   5   2   7        0.22        2.89      2.51 o 
   6   2   7      429.34      431.76      6.15 o 
   7   2   7       54.21       53.05      3.19 o 
   8   2   7      594.88      646.30      7.33 o 
   9   2   7     1197.69     1178.28     19.68 o 
  10   2   7      245.24      230.31      7.10 o 
  11   2   7      518.07      503.79      9.46 o 
  12   2   7      123.97      126.77      6.70 o 
  13   2   7       41.08       40.89      7.48 o 
  14   2   7        5.98        3.53      9.37 o 
  15   2   7       58.29       61.18      9.46 o 
  16   2   7      207.09      240.47     10.85 o 
   1   3   7     3511.49     3588.49     26.80 o 
   2   3   7     2153.09     2320.56     17.67 o 
   3   3   7      786.82      799.71     15.99 o 
   4   3   7       88.34       87.72      3.05 o 
   5   3   7      647.61      695.10      8.00 o 
   6   3   7      197.75      222.00      5.80 o 
   7   3   7        0.34        0.75      1.28 o 
   8   3   7      956.83      959.69     11.19 o 
   9   3   7      554.71      540.37     11.07 o 
  10   3   7       20.38       21.52      5.06 o 
  11   3   7      909.45      886.59     12.85 o 
  12   3   7      456.80      449.75     14.93 o 
  13   3   7        4.76        2.14      4.78 o 
  14   3   7      100.21       98.78     10.67 o 
  15   3   7       80.00       87.28     11.78 o 
  16   3   7       12.57       14.01     10.97 o 
   0   4   7        3.37        1.46      7.93 o 
   1   4   7      499.16      464.64      8.16 o 
   2   4   7       32.07       22.32      2.71 o 
   3   4   7     2732.42     2698.08     29.25 o 
   4   4   7        7.82        6.54      3.53 o 
   5   4   7       20.01       11.93      4.52 o 
   6   4   7       16.23       10.78      5.39 o 
   7   4   7        4.23       10.54      5.02 o 
   8   4   7       56.30       56.25      5.64 o 
   9   4   7       26.56       17.54      5.72 o 
  10   4   7      266.64      249.13      6.57 o 
  11   4   7       88.70       66.82      6.74 o 
  12   4   7        6.06        4.70      8.18 o 
  13   4   7      447.83      422.93     11.92 o 
  14   4   7       60.32       44.00     10.41 o 
  15   4   7        2.44        2.14     10.82 o 
   1   5   7       48.61       44.28      3.16 o 
   2   5   7      453.99      452.93      5.86 o 
   3   5   7      756.54      767.75     10.90 o 
   4   5   7      429.10      426.33     10.61 o 
   5   5   7      127.96      136.81      6.34 o 
   6   5   7        3.46        0.79      2.26 o 
   7   5   7        2.78       -5.25      5.25 o 
   8   5   7        0.07       -1.96      2.96 o 
   9   5   7       49.69       45.87      6.35 o 
  10   5   7        2.52       -3.34      4.64 o 
  11   5   7        4.70       -4.72      7.90 o 
  12   5   7        0.17       -5.94      7.68 o 
  13   5   7        6.38       -4.07      7.79 o 
  14   5   7        0.89       -5.76     10.80 o 
  15   5   7        7.60        6.52     12.01 o 
   0   6   7       11.07        5.12      3.09 o 
   1   6   7        0.00       -0.95      2.39 o 
   2   6   7       88.05       73.87      4.39 o 
   3   6   7      217.34      230.63      6.04 o 
   4   6   7      287.79      262.78      6.53 o 
   5   6   7       52.91       45.78      6.22 o 
   6   6   7      407.42      398.53      7.31 o 
   7   6   7       19.26       11.80      9.76 o 
   8   6   7       47.17       38.61      8.02 o 
   9   6   7       82.83       86.28      8.45 o 
  10   6   7       59.60       52.10      8.78 o 
  11   6   7        0.01       -1.04      5.76 o 
  12   6   7        2.80       -1.66      1.66 o 
  13   6   7       16.69       -0.01     11.26 o 
  14   6   7        7.82       18.40     24.01 o 
   1   7   7      701.29      766.90      8.94 o 
   2   7   7       32.01       31.01      6.94 o 
   3   7   7      135.41      155.34      9.10 o 
   4   7   7      817.60      897.38     19.21 o 
   5   7   7        7.12        4.97      7.82 o 
   6   7   7      330.02      337.75      8.30 o 
   7   7   7      284.30      263.02      7.35 o 
   8   7   7        1.15       -1.11      2.47 o 
   9   7   7      238.31      245.31     10.33 o 
  10   7   7       48.54       48.68     11.13 o 
  11   7   7      219.48      178.75     11.34 o 
  12   7   7       67.83       69.97     10.87 o 
   0   8   7      417.08      411.23     12.64 o 
   1   8   7      301.41      305.47      8.08 o 
   2   8   7      261.77      260.57     16.66 o 
   3   8   7      809.00      862.03     12.26 o 
   4   8   7        2.26       -0.61      5.99 o 
   5   8   7       25.27       27.63      9.56 o 
   6   8   7        4.79       -5.11      7.94 o 
   7   8   7       83.76       64.43      9.90 o 
   8   8   7      170.57      177.32      9.90 o 
   9   8   7        1.02       -7.39      7.94 o 
  10   8   7       41.07       28.39     14.04 o 
   1   9   7       42.87       37.19     10.93 o 
   2   9   7        3.33       -1.38      7.82 o 
   3   9   7        0.00        0.84      6.84 o 
   4   9   7      134.27      143.79      9.99 o 
   5   9   7        9.90        1.48      5.10 o 
   6   9   7      305.59      301.10     10.23 o 
   7   9   7        0.00        1.64      3.46 o 
   8   9   7       78.69       75.33     15.61 o 
   0  10   7       57.20       79.22     19.38 o 
   1  10   7      157.26      146.10     14.02 o 
   2  10   7       25.27       22.15     12.26 o 
   3  10   7        0.89        4.73     11.12 o 
   4  10   7       10.29       -0.85     13.51 o 
   0   0   8      216.15      264.25      9.75 o 
   1   0   8     2859.01     2779.90     16.59 o 
   2   0   8     3261.10     3144.52     27.52 o 
   3   0   8     2134.44     2179.64     14.09 o 
   4   0   8     1660.31     1788.75     30.60 o 
   5   0   8     5318.25     5604.90     33.38 o 
   6   0   8      792.38      784.78     11.16 o 
   7   0   8      280.22      309.03      5.83 o 
   8   0   8      138.23      106.15      4.81 o 
   9   0   8     1780.38     1737.53     15.21 o 
  10   0   8      779.61      787.69     11.63 o 
  11   0   8     1620.10     1708.97     24.45 o 
  12   0   8       25.68       12.88      9.16 o 
  13   0   8       63.14       76.04     12.16 o 
  14   0   8        0.02       -1.20     10.30 o 
  15   0   8       34.78       19.35     14.84 o 
  16   0   8       17.62       13.54     15.02 o 
   1   1   8      399.41      400.69      5.01 o 
   2   1   8     3073.33     3122.50     15.95 o 
   3   1   8       13.63        9.65      2.24 o 
   4   1   8     1030.97      990.39      8.67 o 
   5   1   8      932.32      921.71      8.01 o 
   6   1   8      103.30       94.95      2.47 o 
   7   1   8        0.59        1.54      2.46 o 
   8   1   8      169.23      166.08      4.13 o 
   9   1   8      705.12      739.49      9.05 o 
  10   1   8      912.09      879.21      9.16 o 
  11   1   8      251.84      255.16      7.84 o 
  12   1   8      200.16      202.93      9.36 o 
  13   1   8      126.48      120.51      7.39 o 
  14   1   8       83.72       89.36      8.95 o 
  15   1   8        3.64       -3.23      3.80 o 
  16   1   8       69.52       70.15     11.70 o 
   0   2   8     4496.26     4715.63     24.71 o 
   1   2   8      400.92      392.48      5.25 o 
   2   2   8      315.20      298.66      4.35 o 
   3   2   8     1008.55      993.43     10.78 o 
   4   2   8      266.45      294.07      4.26 o 
   5   2   8     1732.53     1878.59     13.14 o 
   6   2   8       17.45       16.41      2.62 o 
   7   2   8      409.48      455.47      6.01 o 
   8   2   8       22.85       20.77      3.57 o 
   9   2   8      637.47      672.21      6.44 o 
  10   2   8        4.70        0.59      1.96 o 
  11   2   8      161.77      160.43      6.48 o 
  12   2   8        0.51       -0.68      6.66 o 
  13   2   8      103.86      105.10      7.72 o 
  14   2   8       55.93       56.37      8.66 o 
  15   2   8       19.52       13.49     10.21 o 
  16   2   8        8.38        8.61      9.07 o 
   1   3   8      779.64      702.42      5.19 o 
   2   3   8       15.52        4.40      1.74 o 
   3   3   8      240.30      247.20      5.00 o 
   4   3   8        6.30       11.80      3.03 o 
   5   3   8       41.20       30.18      3.04 o 
   6   3   8      119.92      120.64      4.99 o 
   7   3   8       32.99       28.49      5.47 o 
   8   3   8       22.06       12.24      4.70 o 
   9   3   8      152.31      160.48      5.77 o 
  10   3   8       29.00       23.46      5.88 o 
  11   3   8       60.90       44.61      6.27 o 
  12   3   8        1.04       -5.55      6.61 o 
  13   3   8      105.04       96.42      7.81 o 
  14   3   8        2.14       -5.12      7.68 o 
  15   3   8        1.50       -1.66     12.55 o 
  16   3   8       98.26      119.58     12.57 o 
   0   4   8       19.94        8.43      6.70 o 
   1   4   8      879.05     1013.81     10.98 o 
   2   4   8       86.69       86.26      4.29 o 
   3   4   8     1072.01     1032.63      9.84 o 
   4   4   8       13.60       10.88      4.24 o 
   5   4   8       86.70       78.19      5.52 o 
   6   4   8        9.77        0.04      2.22 o 
   7   4   8      163.11      141.04      7.63 o 
   8   4   8      196.72      183.60      7.43 o 
   9   4   8       60.08       48.27      7.96 o 
  10   4   8       19.00       11.13      7.11 o 
  11   4   8        0.10       -4.15      4.68 o 
  12   4   8        4.15        0.21      4.76 o 
  13   4   8      115.49       92.62     11.27 o 
  14   4   8       15.22        6.66     10.72 o 
  15   4   8       41.11       41.85     12.16 o 
   1   5   8       43.62       46.77      5.47 o 
   2   5   8     1429.75     1431.30     13.21 o 
   3   5   8      311.16      288.55      7.91 o 
   4   5   8        1.19        6.39      6.22 o 
   5   5   8       84.45       77.22      6.20 o 
   6   5   8      138.70      116.11      6.96 o 
   7   5   8        0.30       -0.91      6.82 o 
   8   5   8      109.01       96.68      8.00 o 
   9   5   8        2.74       -1.44      3.81 o 
  10   5   8      239.93      226.09      8.44 o 
  11   5   8       96.46       87.16      8.03 o 
  12   5   8        4.39       -3.71     12.42 o 
  13   5   8       73.52       68.84     10.41 o 
  14   5   8      148.51      180.75     12.35 o 
   0   6   8     1619.69     1536.61     23.56 o 
   1   6   8       15.74       10.89      4.73 o 
   2   6   8      731.97      733.86      8.97 o 
   3   6   8      814.27      804.32     10.70 o 
   4   6   8       96.91      109.90      7.16 o 
   5   6   8      591.02      616.76     14.12 o 
   6   6   8      261.34      239.98      7.59 o 
   7   6   8        0.08        0.41      1.97 o 
   8   6   8       35.68       42.15      8.24 o 
   9   6   8       25.44       18.74      8.40 o 
  10   6   8      260.24      263.93      9.18 o 
  11   6   8      133.29      133.65     12.88 o 
  12   6   8       70.44       84.32     11.71 o 
  13   6   8       16.83       29.97     14.13 o 
   1   7   8      208.06      215.90      6.84 o 
   2   7   8       35.81       32.30      6.83 o 
   3   7   8       39.39       29.09      8.08 o 
   4   7   8        0.64       -0.76      1.86 o 
   5   7   8      442.59      481.94     11.53 o 
   6   7   8      254.92      248.40     11.97 o 
   7   7   8       21.76        8.06     10.55 o 
   8   7   8      444.17      434.48     10.41 o 
   9   7   8       46.45       59.72     10.79 o 
  10   7   8       11.34       16.72     11.27 o 
  11   7   8       12.16       -4.78     10.86 o 
  12   7   8      110.24      136.28     11.09 o 
   0   8   8      121.02      107.56     12.07 o 
   1   8   8      403.32      408.50     15.36 o 
   2   8   8      136.31      136.12      8.25 o 
   3   8   8      160.02      146.34      8.81 o 
   4   8   8       10.81        1.86      4.68 o 
   5   8   8      182.12      164.88      9.87 o 
   6   8   8        0.00       -2.75     10.57 o 
   7   8   8       47.58       50.67     11.82 o 
   8   8   8       24.95       24.07     12.21 o 
   9   8   8       53.12       13.68     11.76 o 
  10   8   8       27.74       18.99     13.41 o 
   1   9   8      134.94      118.28     11.13 o 
   2   9   8      343.15      351.18     10.73 o 
   3   9   8       93.89       99.16     10.96 o 
   4   9   8        7.52        5.31     13.14 o 
   5   9   8        6.04       -1.27      4.60 o 
   6   9   8      119.75      115.24     12.69 o 
   7   9   8      122.95      129.49     15.48 o 
   0  10   8      202.24      206.33     19.56 o 
   1  10   8      161.57      138.11     14.37 o 
   2  10   8      210.22      202.84     15.88 o 
   3  10   8      148.35      151.44     15.42 o 
   1   1   9      845.11      919.58      8.26 o 
   2   1   9     1314.27     1465.03      7.42 o 
   3   1   9      914.08     1011.15      5.30 o 
   4   1   9      156.36      140.27      2.64 o 
   5   1   9       42.56       48.31      2.60 o 
   6   1   9       94.62       93.67      2.76 o 
   7   1   9      109.48      117.15      3.49 o 
   8   1   9       13.20        4.75      2.83 o 
   9   1   9        5.83        1.81      3.33 o 
  10   1   9      107.76       99.41      4.55 o 
  11   1   9        1.67        0.03      3.43 o 
  12   1   9        4.84        0.71      3.91 o 
  13   1   9       18.85       16.98      7.12 o 
  14   1   9       91.15       77.84      9.26 o 
  15   1   9       12.77       10.09     10.08 o 
  16   1   9       10.45        6.53     11.90 o 
   0   2   9      537.50      516.73      7.36 o 
   1   2   9       30.31       15.61      1.60 o 
   2   2   9      521.32      534.41      6.61 o 
   3   2   9        1.53        2.35      2.07 o 
   4   2   9       19.22        9.35      2.93 o 
   5   2   9      212.25      196.69      3.81 o 
   6   2   9       29.77       22.87      3.14 o 
   7   2   9       41.66       33.49      4.14 o 
   8   2   9      271.54      260.22      5.02 o 
   9   2   9      205.30      199.64      4.64 o 
  10   2   9      275.09      250.96      6.63 o 
  11   2   9      106.30      126.05      6.79 o 
  12   2   9      478.29      502.47     21.96 o 
  13   2   9      166.42      152.08      7.71 o 
  14   2   9       46.01       37.73      8.57 o 
  15   2   9      276.30      319.96     10.54 o 
  16   2   9      195.38      218.04     13.91 o 
   1   3   9        0.12       -1.89      1.89 o 
   2   3   9       51.78       33.73      2.71 o 
   3   3   9      120.37      125.32      3.33 o 
   4   3   9       53.07       54.36      3.09 o 
   5   3   9        3.09        1.71      2.55 o 
   6   3   9        0.94        1.35      6.79 o 
   7   3   9      408.87      421.37      7.80 o 
   8   3   9      106.23      102.93      4.89 o 
   9   3   9      192.04      190.56      5.84 o 
  10   3   9       18.97       13.85      6.72 o 
  11   3   9        5.31       -1.43      2.27 o 
  12   3   9        8.41        3.22      2.80 o 
  13   3   9      133.26      150.91      9.05 o 
  14   3   9       52.09       39.86      9.13 o 
  15   3   9        2.67       -4.57      8.25 o 
   0   4   9     1941.70     2141.48     50.92 o 
   1   4   9      730.28      719.86      6.95 o 
   2   4   9      259.26      249.91      5.05 o 
   3   4   9       40.32       31.49      6.00 o 
   4   4   9      465.03      378.33     29.75 o 
   5   4   9        3.99       -2.15      4.06 o 
   6   4   9       22.13       19.16      7.09 o 
   7   4   9        7.17       -3.85     13.79 o 
   8   4   9       19.80       18.02      9.01 o 
   9   4   9       20.31       13.05      8.45 o 
  10   4   9      784.03      732.69     19.78 o 
  11   4   9        0.16       -1.37      3.10 o 
  12   4   9       38.28       32.32      8.99 o 
  13   4   9       21.25       14.58     12.03 o 
  14   4   9       29.57        7.65      6.20 o 
  15   4   9        6.94        0.21      3.57 o 
   1   5   9       32.31       19.62      5.84 o 
   2   5   9      160.73      158.32      7.38 o 
   3   5   9      543.57      574.82     27.50 o 
   4   5   9       78.40       96.87     10.00 o 
   5   5   9     1108.26     1090.92     18.86 o 
   6   5   9        8.56       -1.70      5.10 o 
   7   5   9      108.71      113.61     10.46 o 
   8   5   9      362.86      350.17     13.01 o 
   9   5   9      109.91       85.99     12.94 o 
  10   5   9       80.97       69.13     11.19 o 
  11   5   9       31.48       27.02      9.93 o 
  12   5   9      104.21       99.00     11.83 o 
  13   5   9        6.85       -0.63     10.45 o 
  14   5   9       21.17       11.90     17.14 o 
   0   6   9     1997.80     2018.10     19.80 o 
   1   6   9        5.45       -1.40      3.20 o 
   2   6   9     1611.86     1644.29     15.21 o 
   3   6   9      681.93      705.88     13.76 o 
   4   6   9        5.31        9.68      7.61 o 
   5   6   9       98.38       80.05      8.07 o 
   6   6   9      522.67      505.96     10.34 o 
   7   6   9        1.59       -6.41      6.41 o 
   8   6   9      169.17      153.58     11.22 o 
   9   6   9        0.51       -6.58      6.60 o 
  10   6   9        8.23       -3.05     12.34 o 
  11   6   9        1.14        5.90     13.06 o 
  12   6   9       33.08       49.29     13.78 o 
  13   6   9       27.14       19.52     15.19 o 
   1   7   9       61.88       56.81      7.66 o 
   2   7   9        1.83        6.52      7.62 o 
   3   7   9      903.71      896.07     34.06 o 
   4   7   9      233.19      241.41     22.66 o 
   5   7   9       77.49       85.67     10.61 o 
   6   7   9       79.39      104.12      9.56 o 
   7   7   9       63.22       49.75     10.67 o 
   8   7   9      224.44      232.31      9.24 o 
   9   7   9       26.83       22.68     11.12 o 
  10   7   9      200.17      174.23     14.24 o 
  11   7   9       98.42      107.57     16.11 o 
   0   8   9      506.67      520.11     20.54 o 
   1   8   9       38.05       30.45     13.28 o 
   2   8   9      411.44      432.50     17.68 o 
   3   8   9        2.75        9.72     15.16 o 
   4   8   9      124.01      120.19     11.17 o 
   5   8   9       33.87       24.44     11.47 o 
   6   8   9        5.94       -1.44     10.81 o 
   7   8   9      466.77      493.69     11.50 o 
   8   8   9      441.52      454.03     11.58 o 
   9   8   9        2.33        2.78     12.15 o 
  10   8   9      186.07      236.79     33.07 o 
   1   9   9       25.13       26.65     15.85 o 
   2   9   9       44.74       46.65     13.93 o 
   3   9   9        6.91       -0.88     11.53 o 
   4   9   9       24.80       12.09     13.52 o 
   5   9   9        5.65        0.20      5.78 o 
   6   9   9       20.82       36.84     13.06 o 
   7   9   9        0.01       -3.01      4.57 o 
   0  10   9       54.29       57.05     25.43 o 
   0   0  10     1012.29     1038.33     34.14 o 
   1   0  10      701.92      651.46     11.16 o 
   2   0  10       50.42       39.77      3.65 o 
   3   0  10       38.07       15.95      3.73 o 
   4   0  10     1595.16     1626.04     12.27 o 
   5   0  10      614.84      645.05     15.91 o 
   6   0  10     2418.32     2577.21     14.22 o 
   7   0  10      188.61      191.16      5.61 o 
   8   0  10      583.67      576.50     13.37 o 
   9   0  10     3421.12     3486.95     62.68 o 
  10   0  10     1054.97     1119.11     12.90 o 
  11   0  10      251.53      250.09     14.27 o 
  12   0  10      209.06      248.40     10.70 o 
  13   0  10      769.81      831.35     31.31 o 
  14   0  10        0.02        5.73     13.67 o 
  15   0  10       34.85       35.69     14.50 o 
  16   0  10       16.48       15.20     21.24 o 
   1   1  10       84.72       89.42      3.00 o 
   2   1  10       79.02       84.84      2.42 o 
   3   1  10      407.91      460.49      3.84 o 
   4   1  10      133.61      130.51      2.73 o 
   5   1  10      593.54      584.90      4.44 o 
   6   1  10       80.08       78.64      2.86 o 
   7   1  10        7.83        8.44      3.81 o 
   8   1  10        0.50       -1.30      4.98 o 
   9   1  10      336.78      317.92      5.80 o 
  10   1  10      378.00      371.08      6.32 o 
  11   1  10      141.90      170.42      6.01 o 
  12   1  10      457.72      483.95      9.10 o 
  13   1  10        7.36        3.55      6.18 o 
  14   1  10        9.88        0.82      1.55 o 
  15   1  10       60.83       69.56     11.35 o 
  16   1  10       21.71       26.56     15.88 o 
   0   2  10      286.34      352.10      9.72 o 
   1   2  10      377.54      440.26      4.86 o 
   2   2  10       65.25       65.98      2.68 o 
   3   2  10       88.16       94.90      4.05 o 
   4   2  10      256.83      298.76      4.15 o 
   5   2  10      432.56      414.59      4.85 o 
   6   2  10       26.71       20.90      3.28 o 
   7   2  10        1.23        0.64      1.82 o 
   8   2  10      357.26      346.64      5.74 o 
   9   2  10      352.69      328.30      5.52 o 
  10   2  10       94.63       92.42      5.37 o 
  11   2  10      235.00      213.24      7.42 o 
  12   2  10        4.28        9.89      8.09 o 
  13   2  10       25.25       20.01      9.45 o 
  14   2  10       73.23       97.69      8.93 o 
  15   2  10        9.04       -0.21      7.01 o 
   1   3  10       79.05       71.35      3.23 o 
   2   3  10      135.40      140.58      3.92 o 
   3   3  10        0.76        2.68      3.60 o 
   4   3  10       98.91       97.06      3.49 o 
   5   3  10       54.66       57.63      3.63 o 
   6   3  10      304.62      326.99      6.44 o 
   7   3  10        1.34       -3.97      3.97 o 
   8   3  10        0.70       -4.30      4.30 o 
   9   3  10      113.18       96.46      6.00 o 
  10   3  10       22.15       23.13      7.08 o 
  11   3  10       84.00       75.36      7.59 o 
  12   3  10      126.56      128.11      8.79 o 
  13   3  10       21.47       12.87      9.70 o 
  14   3  10      114.33      100.41      9.65 o 
  15   3  10       61.46       44.26     10.76 o 
   0   4  10      526.44      466.97     15.48 o 
   1   4  10       59.65       42.93      3.84 o 
   2   4  10      173.72      168.30      4.22 o 
   3   4  10     1227.01     1227.95     16.77 o 
   4   4  10      316.10      306.22     10.23 o 
   5   4  10       18.93        5.12      8.93 o 
   6   4  10      311.16      290.46      7.57 o 
   7   4  10        9.47        6.54      4.93 o 
   8   4  10       46.45       46.38      7.64 o 
   9   4  10      216.86      199.58      9.80 o 
  10   4  10      142.16      130.79      8.25 o 
  11   4  10        1.84       -5.33      5.33 o 
  12   4  10        0.00      -11.31     11.31 o 
  13   4  10      138.58      144.14     11.40 o 
  14   4  10        1.76       11.32     16.31 o 
   1   5  10     1686.42     1684.62     12.91 o 
   2   5  10      295.84      294.41      8.25 o 
   3   5  10       46.00       51.32     14.98 o 
   4   5  10        5.89        3.85     11.28 o 
   5   5  10     1504.20     1451.06     18.63 o 
   6   5  10       33.81       41.30     11.01 o 
   7   5  10      155.55      152.05     11.92 o 
   8   5  10      105.14       75.46     10.25 o 
   9   5  10       86.12       82.28     11.38 o 
  10   5  10       83.37       62.23     14.27 o 
  11   5  10        0.00        0.10      0.35 o 
  12   5  10       27.01       20.31     12.25 o 
  13   5  10       85.52       98.72     16.03 o 
  14   5  10       41.50       22.10     18.63 o 
   0   6  10        3.69        0.78      5.59 o 
   1   6  10        4.37       -2.56      4.94 o 
   2   6  10      683.23      666.11     17.49 o 
   3   6  10      947.83      987.65     16.24 o 
   4   6  10      878.50      838.54     15.17 o 
   5   6  10       33.93       31.96     10.97 o 
   6   6  10       63.59       55.37     11.80 o 
   7   6  10      107.97       90.88     12.89 o 
   8   6  10        2.38       -1.65      2.51 o 
   9   6  10       25.26       15.62     12.83 o 
  10   6  10        4.01       -4.46      6.05 o 
  11   6  10      110.09      114.92     12.23 o 
  12   6  10       34.40       24.68     14.00 o 
   1   7  10        0.57       -4.28      7.30 o 
   2   7  10        6.04        4.49      7.05 o 
   3   7  10      244.65      247.55     15.75 o 
   4   7  10      474.47      428.46     20.32 o 
   5   7  10       10.77        5.21     19.76 o 
   6   7  10        7.33       -3.43      8.71 o 
   7   7  10       47.90       41.34     15.07 o 
   8   7  10       98.67      123.11     16.70 o 
   9   7  10       29.61       38.07     13.76 o 
  10   7  10       49.89       27.25     16.04 o 
  11   7  10        2.28        8.05     16.52 o 
   0   8  10       64.90       41.78     18.75 o 
   1   8  10        2.49       -4.59     12.47 o 
   2   8  10        2.85        1.09     14.87 o 
   3   8  10       43.74       45.72     19.31 o 
   4   8  10        2.67        9.42     19.43 o 
   5   8  10        1.37       -0.60     13.77 o 
   6   8  10        6.09        0.31      4.24 o 
   7   8  10       78.22       95.25     17.28 o 
   8   8  10       15.74       17.50     15.71 o 
   9   8  10       34.84       33.60     17.03 o 
   1   9  10        4.21       -1.45      7.38 o 
   2   9  10        6.84       11.00     24.05 o 
   3   9  10      138.26      139.62     19.48 o 
   4   9  10      153.33      157.35     19.93 o 
   5   9  10       27.69       34.64     19.12 o 
   6   9  10        1.52        0.36      0.72 o 
   1   1  11      204.39      232.04      3.98 o 
   2   1  11       57.58       70.26      3.18 o 
   3   1  11      345.96      367.05      3.67 o 
   4   1  11      527.15      521.67      5.36 o 
   5   1  11        3.05        2.90      3.05 o 
   6   1  11      255.03      243.00      3.96 o 
   7   1  11      388.48      404.18      6.70 o 
   8   1  11        0.84        1.39      3.29 o 
   9   1  11       46.01       35.03      4.90 o 
  10   1  11      335.32      360.76      7.71 o 
  11   1  11      226.02      207.54      6.31 o 
  12   1  11       70.38       74.11      7.79 o 
  13   1  11       18.97       15.22     10.02 o 
  14   1  11        2.16       -0.06      6.06 o 
  15   1  11        0.61       -8.91      8.91 o 
   0   2  11     1079.48     1031.60     12.37 o 
   1   2  11      472.40      540.28      7.03 o 
   2   2  11      129.63      128.00      3.14 o 
   3   2  11       20.07       12.54      3.18 o 
   4   2  11      146.62      147.66      3.67 o 
   5   2  11      559.11      569.31      6.01 o 
   6   2  11      311.18      301.21      5.08 o 
   7   2  11      112.35      102.73      4.86 o 
   8   2  11     1325.53     1414.30     11.75 o 
   9   2  11      879.28      953.79      8.88 o 
  10   2  11      103.04      104.90      5.91 o 
  11   2  11     1108.11     1178.67     12.34 o 
  12   2  11       30.40       33.70      8.22 o 
  13   2  11        0.33       -1.91      2.88 o 
  14   2  11       62.24       61.53      9.39 o 
  15   2  11      127.09      111.45     10.53 o 
   1   3  11      195.31      175.62      3.91 o 
   2   3  11      133.76      143.50      4.05 o 
   3   3  11      573.18      577.04     10.19 o 
   4   3  11      776.08      778.41     10.52 o 
   5   3  11       17.16       17.42      4.01 o 
   6   3  11        0.88       -1.52      3.82 o 
   7   3  11      312.42      297.06      5.78 o 
   8   3  11       26.70       37.27      4.84 o 
   9   3  11        9.68        1.06      2.47 o 
  10   3  11        2.14       -5.55      5.55 o 
  11   3  11       30.94       13.23      8.38 o 
  12   3  11        4.82        3.00      8.09 o 
  13   3  11      178.23      163.22      9.78 o 
  14   3  11       49.46       56.56     11.46 o 
  15   3  11       68.65       65.24     12.82 o 
   0   4  11      118.01      132.00      5.90 o 
   1   4  11      125.60      112.01      4.11 o 
   2   4  11       13.28        8.08      3.86 o 
   3   4  11      830.67      780.96     13.48 o 
   4   4  11      428.99      411.73     10.79 o 
   5   4  11        0.89       -2.25      2.95 o 
   6   4  11      213.96      245.28     14.17 o 
   7   4  11      194.84      175.57     12.24 o 
   8   4  11        0.52       -0.57      3.93 o 
   9   4  11      271.53      240.21      8.73 o 
  10   4  11        0.00       -3.67      3.67 o 
  11   4  11      116.45      112.95      8.89 o 
  12   4  11       28.78       16.02     12.22 o 
  13   4  11        0.79       -4.09      8.00 o 
  14   4  11        0.36       -1.84      4.80 o 
   1   5  11        1.48        4.19      5.17 o 
   2   5  11     1701.48     1693.10     29.38 o 
   3   5  11        0.00        4.52     11.81 o 
   4   5  11      145.42      128.32     10.49 o 
   5   5  11        4.68        6.67     10.00 o 
   6   5  11       20.35        5.00     12.98 o 
   7   5  11       67.58       60.04     11.31 o 
   8   5  11       16.80       14.56     17.67 o 
   9   5  11      183.14      157.78     12.03 o 
  10   5  11       88.49       98.07     13.17 o 
  11   5  11        7.78        6.55     11.70 o 
  12   5  11       30.89       24.27     13.81 o 
  13   5  11        2.12       -4.90     11.17 o 
   0   6  11      869.74      856.48     15.45 o 
   1   6  11     3354.17     3363.56     31.89 o 
   2   6  11        3.70       -4.87      8.03 o 
   3   6  11       31.19       22.01     11.39 o 
   4   6  11      268.11      251.58     17.29 o 
   5   6  11       94.23       79.37     11.41 o 
   6   6  11      201.21      175.20     12.12 o 
   7   6  11       61.11       47.88     20.26 o 
   8   6  11        4.32        6.89     12.13 o 
   9   6  11       84.18       65.80     12.83 o 
  10   6  11      248.59      222.90     19.12 o 
  11   6  11       21.86       12.07     13.34 o 
  12   6  11        2.54       -3.14      6.67 o 
   1   7  11       77.03       80.39     12.07 o 
   2   7  11       14.73        0.95      6.44 o 
   3   7  11      510.02      523.72     21.27 o 
   4   7  11       13.10       15.71     19.70 o 
   5   7  11        0.30       -2.78    102.52 o 
   6   7  11       54.00       61.67     21.86 o 
   7   7  11      238.33      232.26     25.79 o 
   8   7  11       72.65       54.96     17.75 o 
   9   7  11        6.30        0.37      6.19 o 
  10   7  11       69.31       67.82     16.51 o 
   0   8  11       52.74       42.84     18.33 o 
   1   8  11      451.85      437.43     14.53 o 
   2   8  11       17.28       18.47     13.56 o 
   3   8  11      181.88      159.72     22.28 o 
   4   8  11       25.45       20.57     23.01 o 
   5   8  11        0.17      -16.77     16.77 o 
   6   8  11      220.36      218.94     19.15 o 
   7   8  11      377.81      404.09     19.06 o 
   8   8  11        2.54       -7.32     14.04 o 
   1   9  11        7.89       -6.01     10.49 o 
   2   9  11      216.32      202.57     22.31 o 
   3   9  11       42.09       24.47     23.99 o 
   4   9  11       26.23       21.24     25.52 o 
   5   9  11       36.70       34.46     29.33 o 
   0   0  12     2710.26     2677.79     82.35 o 
   1   0  12     1420.89     1413.13     17.85 o 
   2   0  12       95.00      103.30      3.74 o 
   3   0  12        1.96        0.27      6.28 o 
   4   0  12      342.84      399.83     14.02 o 
   5   0  12      607.62      644.84      7.34 o 
   6   0  12     1608.32     1595.36     11.06 o 
   7   0  12      189.00      193.69      5.93 o 
   8   0  12     5792.53     6050.80     48.99 o 
   9   0  12      307.98      309.38      9.46 o 
  10   0  12       37.48       23.53      9.06 o 
  11   0  12       78.56       64.81      9.56 o 
  12   0  12       67.35       51.48     15.69 o 
  13   0  12        2.89       -1.97      9.22 o 
  14   0  12        4.52       -0.03     10.15 o 
  15   0  12       77.49       73.48     22.71 o 
   1   1  12       12.69       11.74      3.10 o 
   2   1  12       48.19       34.70      2.59 o 
   3   1  12      319.80      335.07      3.75 o 
   4   1  12     1467.27     1386.43     11.87 o 
   5   1  12        7.47       -0.26      2.61 o 
   6   1  12        1.06        1.18      3.31 o 
   7   1  12      499.66      491.04      5.85 o 
   8   1  12        8.18        2.75      4.84 o 
   9   1  12      191.09      181.85      5.50 o 
  10   1  12        0.04       -0.21      1.41 o 
  11   1  12     1071.71     1163.47     30.23 o 
  12   1  12      114.55      144.03      9.82 o 
  13   1  12      191.44      203.70     10.40 o 
  14   1  12      303.32      388.55     10.18 o 
  15   1  12       54.89       53.27     14.02 o 
   0   2  12     1181.15     1216.82     12.47 o 
   1   2  12        0.11        1.91      3.43 o 
   2   2  12      150.63      163.19      3.52 o 
   3   2  12      126.99      126.65      3.64 o 
   4   2  12      251.98      234.70      4.39 o 
   5   2  12       25.55       21.73      3.40 o 
   6   2  12      531.26      534.65      6.92 o 
   7   2  12      630.19      638.34      6.86 o 
   8   2  12      471.55      486.35      6.38 o 
   9   2  12       33.12       33.36      5.47 o 
  10   2  12      517.96      549.51     10.99 o 
  11   2  12       17.01       24.50      7.09 o 
  12   2  12       34.54       35.61      9.26 o 
  13   2  12       94.07       92.92     10.01 o 
  14   2  12      169.54      180.21     11.17 o 
  15   2  12       88.37       84.88     14.58 o 
   1   3  12      133.60      124.59      3.84 o 
   2   3  12        4.13       -1.15      1.53 o 
   3   3  12      126.04      118.23      4.51 o 
   4   3  12       33.35       24.05      4.10 o 
   5   3  12       22.60       20.82      4.31 o 
   6   3  12      197.46      204.40      5.77 o 
   7   3  12      251.14      230.76      5.21 o 
   8   3  12       31.45       20.26      5.37 o 
   9   3  12        0.06       -2.63      2.63 o 
  10   3  12       65.76       57.63      8.86 o 
  11   3  12       21.60        8.10      7.48 o 
  12   3  12       73.09       84.18      9.84 o 
  13   3  12       44.61       43.90     10.46 o 
  14   3  12       36.12       18.00      9.94 o 
   0   4  12        1.37        0.65      6.15 o 
   1   4  12     1468.38     1452.86     11.96 o 
   2   4  12      417.21      419.94      6.84 o 
   3   4  12      132.86      115.44      5.48 o 
   4   4  12      462.67      467.42     10.08 o 
   5   4  12       13.86        9.08      7.62 o 
   6   4  12       23.81       23.75     11.06 o 
   7   4  12        0.41       -4.51      5.80 o 
   8   4  12       39.71       12.32     10.56 o 
   9   4  12       63.00       56.38     10.21 o 
  10   4  12       38.08       37.89      9.35 o 
  11   4  12       59.55       42.65      9.56 o 
  12   4  12       22.30       15.34     12.21 o 
  13   4  12        0.20      -10.63     10.63 o 
   1   5  12        0.69        0.70      3.01 o 
   2   5  12        2.57        5.45     14.96 o 
   3   5  12      119.41      103.44     10.84 o 
   4   5  12      268.62      246.51     10.70 o 
   5   5  12        0.11        0.05      6.78 o 
   6   5  12      297.69      233.97     12.40 o 
   7   5  12       95.75       61.34     13.08 o 
   8   5  12       85.16       86.38     13.18 o 
   9   5  12       11.08        2.62      7.37 o 
  10   5  12       46.25       37.43     13.05 o 
  11   5  12        9.58        8.26     12.91 o 
  12   5  12       61.44       52.96     12.92 o 
  13   5  12        4.64       -8.36     13.74 o 
   0   6  12      477.68      496.62     13.03 o 
   1   6  12       35.21       23.48      8.25 o 
   2   6  12        7.59       10.86      9.58 o 
   3   6  12      259.59      237.88     11.46 o 
   4   6  12      122.92       94.93     12.79 o 
   5   6  12       66.28       57.70     12.61 o 
   6   6  12      434.97      408.62     13.55 o 
   7   6  12      239.27      201.64     14.27 o 
   8   6  12       50.71       48.71     16.53 o 
   9   6  12        0.06        2.13     15.74 o 
  10   6  12       73.91       71.41     15.69 o 
  11   6  12        7.16        4.38     11.12 o 
   1   7  12      195.21      186.05     11.75 o 
   2   7  12      347.72      327.39     12.06 o 
   3   7  12        4.74      -11.10     18.37 o 
   4   7  12        1.70        9.87     18.97 o 
   5   7  12      372.61      406.41     20.94 o 
   6   7  12       90.00       64.68     22.39 o 
   7   7  12        1.66        4.43     20.52 o 
   8   7  12       36.73       26.23     17.24 o 
   9   7  12        6.38      -10.62     10.62 o 
  10   7  12       14.03       25.24     16.24 o 
   0   8  12        9.20        7.21     20.34 o 
   1   8  12      183.38      198.31     14.23 o 
   2   8  12        9.52       12.64     22.87 o 
   3   8  12       59.21       57.72     22.94 o 
   4   8  12       12.57        5.94     23.81 o 
   5   8  12       37.39        5.45     25.60 o 
   6   8  12        8.04       20.14     18.81 o 
   7   8  12       39.40       57.36     20.77 o 
   1   9  12       28.61       21.96     17.52 o 
   2   9  12       80.85       69.16     26.80 o 
   3   9  12        3.01      -11.08     27.67 o 
   1   1  13      262.01      224.24      4.15 o 
   2   1  13      399.84      384.39      4.11 o 
   3   1  13       28.95       28.84      3.15 o 
   4   1  13      684.89      697.91      5.80 o 
   5   1  13      137.62      122.40      3.76 o 
   6   1  13      385.33      393.19      4.73 o 
   7   1  13      474.82      490.09      5.94 o 
   8   1  13      129.70      124.65      4.52 o 
   9   1  13      298.13      303.02      6.38 o 
  10   1  13        9.66        6.75      6.77 o 
  11   1  13      452.38      535.62     10.57 o 
  12   1  13      257.83      287.58      8.13 o 
  13   1  13       41.79       41.37     10.96 o 
  14   1  13       16.88        8.65      7.65 o 
   0   2  13     2581.79     2536.19     54.20 o 
   1   2  13      813.83      805.70      9.76 o 
   2   2  13      219.43      196.46      8.37 o 
   3   2  13       33.79       25.36      3.78 o 
   4   2  13       13.54       11.59      3.94 o 
   5   2  13       88.80       88.30      3.76 o 
   6   2  13      166.16      153.24      4.61 o 
   7   2  13       85.89       86.63      4.95 o 
   8   2  13       62.92       60.84      4.91 o 
   9   2  13       25.52       19.16      5.58 o 
  10   2  13      886.25      974.71     16.10 o 
  11   2  13        0.00       -3.09      6.69 o 
  12   2  13      164.48      177.42      9.44 o 
  13   2  13       52.43       37.22     12.23 o 
  14   2  13        0.19       -7.89      8.55 o 
   1   3  13       12.16       10.23      3.98 o 
   2   3  13       63.37       58.76      4.43 o 
   3   3  13       21.03       18.97      5.00 o 
   4   3  13      525.84      560.46     12.31 o 
   5   3  13      161.79      145.72      6.50 o 
   6   3  13        0.42       -0.57      5.91 o 
   7   3  13      382.94      358.46      6.03 o 
   8   3  13      935.58      944.87      9.29 o 
   9   3  13       13.58        5.31      3.98 o 
  10   3  13      381.52      424.66     12.47 o 
  11   3  13      155.04      175.11      8.99 o 
  12   3  13        4.91       -0.29      2.51 o 
  13   3  13        3.56       -8.10      8.10 o 
  14   3  13       23.12       25.28     12.81 o 
   0   4  13      788.57      776.70     17.48 o 
   1   4  13      425.07      440.64      7.97 o 
   2   4  13      562.18      542.95      9.60 o 
   3   4  13       56.83       38.26      6.17 o 
   4   4  13       86.95       96.18      6.29 o 
   5   4  13       72.11       80.87      7.21 o 
   6   4  13        4.87       10.19      8.65 o 
   7   4  13      179.26      180.38     12.93 o 
   8   4  13      276.00      268.87      8.98 o 
   9   4  13       96.50       77.58     10.91 o 
  10   4  13        0.33       -5.02      5.02 o 
  11   4  13       42.15       39.99     10.48 o 
  12   4  13      140.40      143.18     11.20 o 
  13   4  13       25.50       34.63     14.15 o 
   1   5  13      187.96      186.85      7.23 o 
   2   5  13        0.02        0.48     11.57 o 
   3   5  13      279.75      265.75     11.55 o 
   4   5  13      464.68      402.06     21.12 o 
   5   5  13       40.12       13.71     11.81 o 
   6   5  13        1.35        0.40      6.86 o 
   7   5  13        3.40      -10.09     10.09 o 
   8   5  13       46.02       34.48     15.18 o 
   9   5  13        1.00       -1.72      6.89 o 
  10   5  13       10.78       -3.14     39.72 o 
  11   5  13       12.22        0.29      4.55 o 
  12   5  13      122.91      134.70     16.24 o 
   0   6  13      455.16      473.00     13.00 o 
   1   6  13        1.18       -3.99      4.32 o 
   2   6  13        3.19        4.88     12.60 o 
   3   6  13      329.68      340.77     16.15 o 
   4   6  13        1.30        7.85     13.48 o 
   5   6  13       58.11       41.15     13.91 o 
   6   6  13       41.97       46.46     14.55 o 
   7   6  13       64.17       67.65     21.30 o 
   8   6  13       12.82       -6.49     10.26 o 
   9   6  13       25.10       15.63     15.31 o 
  10   6  13       80.13       66.99     15.98 o 
  11   6  13       20.51        5.55     11.06 o 
   1   7  13        0.53       -9.74      9.74 o 
   2   7  13      215.39      194.39     20.63 o 
   3   7  13       73.77       59.06     18.76 o 
   4   7  13       98.80      101.36     18.36 o 
   5   7  13       58.67       54.52     20.58 o 
   6   7  13        0.14      -16.79     21.17 o 
   7   7  13        0.04       -1.83     21.40 o 
   8   7  13       50.34       88.44     23.11 o 
   9   7  13        2.22      -11.10     20.07 o 
   0   8  13      434.79      502.33     23.28 o 
   1   8  13       15.50        6.27     13.92 o 
   2   8  13      555.31      573.41     23.13 o 
   3   8  13      107.09       92.29     22.19 o 
   4   8  13       52.54       23.63     23.25 o 
   5   8  13       52.97       39.67     26.34 o 
   6   8  13      117.66      128.57     26.44 o 
   1   9  13       90.09       74.73     17.48 o 
   0   0  14      228.59      221.52      7.80 o 
   1   0  14      121.99      104.19      4.91 o 
   2   0  14       46.28       33.63      4.17 o 
   3   0  14       41.49       33.52      4.50 o 
   4   0  14      166.36      156.64      8.42 o 
   5   0  14      648.32      654.40     10.06 o 
   6   0  14       10.32       14.11      5.14 o 
   7   0  14     1658.81     1730.71     27.14 o 
   8   0  14     1295.22     1413.97     29.64 o 
   9   0  14      501.32      497.16     14.16 o 
  10   0  14        1.60        5.25      8.69 o 
  11   0  14      216.91      238.16     11.00 o 
  12   0  14      133.10      167.86     15.55 o 
  13   0  14      461.53      485.75     20.54 o 
  14   0  14        0.67       11.72     17.28 o 
   1   1  14      231.49      224.62      4.07 o 
   2   1  14      108.88      122.33      3.20 o 
   3   1  14     1593.44     1583.38     18.81 o 
   4   1  14      981.97      984.79     10.27 o 
   5   1  14       10.02       13.03      3.91 o 
   6   1  14      301.24      295.59      4.85 o 
   7   1  14      285.60      305.47      5.35 o 
   8   1  14        0.12        0.03      2.11 o 
   9   1  14       36.96       37.70      5.85 o 
  10   1  14      118.95      118.49      6.69 o 
  11   1  14       24.60       18.54      9.42 o 
  12   1  14      687.13      773.21     28.00 o 
  13   1  14       83.07      103.88     12.23 o 
  14   1  14      152.15      151.46     13.23 o 
   0   2  14       60.57       86.29      5.50 o 
   1   2  14      516.47      541.52      6.13 o 
   2   2  14      233.92      220.67      5.10 o 
   3   2  14      166.33      154.71      5.00 o 
   4   2  14       33.91       26.62      4.42 o 
   5   2  14        1.51        0.22      2.27 o 
   6   2  14       17.07        3.70      3.06 o 
   7   2  14       15.65        0.54      3.84 o 
   8   2  14       42.58       44.64      5.13 o 
   9   2  14       18.54        5.13      5.09 o 
  10   2  14       79.15       74.35      6.55 o 
  11   2  14       23.90       14.29      8.25 o 
  12   2  14       41.46       56.68      9.69 o 
  13   2  14        7.28       15.64     12.65 o 
  14   2  14       72.52       74.54     13.64 o 
   1   3  14      192.26      174.43      4.97 o 
   2   3  14     1392.81     1404.22      9.84 o 
   3   3  14      225.77      213.31      5.64 o 
   4   3  14        4.90        4.88      5.20 o 
   5   3  14       84.41       73.31      6.67 o 
   6   3  14      473.67      484.06      7.66 o 
   7   3  14      111.00      112.91      6.31 o 
   8   3  14        0.73        0.16      2.58 o 
   9   3  14      185.39      191.61      5.70 o 
  10   3  14      363.99      406.38      9.18 o 
  11   3  14       92.22       95.21      9.15 o 
  12   3  14        2.31        3.82      6.69 o 
  13   3  14       18.96       12.40     12.32 o 
   0   4  14      560.76      528.81     23.75 o 
   1   4  14       26.09       12.93      5.30 o 
   2   4  14      159.72      165.28      5.94 o 
   3   4  14      329.41      367.39      9.11 o 
   4   4  14        4.09       13.04      6.95 o 
   5   4  14      920.39      843.58     12.68 o 
   6   4  14      173.15      160.64      8.45 o 
   7   4  14        3.01       -0.20      5.04 o 
   8   4  14      463.39      500.47     11.22 o 
   9   4  14       95.90       67.25     15.10 o 
  10   4  14       21.40       15.76     12.76 o 
  11   4  14        9.86       -1.17      5.04 o 
  12   4  14        0.19       -0.03     12.55 o 
   1   5  14      507.51      478.27      9.29 o 
   2   5  14      194.54      185.73     12.50 o 
   3   5  14      334.70      305.73     20.38 o 
   4   5  14        0.46       -3.19      8.64 o 
   5   5  14        2.07        0.29     12.49 o 
   6   5  14       27.52       27.46     13.78 o 
   7   5  14       56.53       57.54     14.88 o 
   8   5  14       13.72        3.93     18.38 o 
   9   5  14      133.49      128.72     16.18 o 
  10   5  14        0.80       -8.23     15.16 o 
  11   5  14        0.48       -6.12     10.85 o 
   0   6  14       19.48       16.65     17.73 o 
   1   6  14       33.64       31.50      9.72 o 
   2   6  14       52.42       28.46     12.88 o 
   3   6  14       35.03       24.60     13.98 o 
   4   6  14        9.62        0.43      3.18 o 
   5   6  14      238.80      224.96     21.49 o 
   6   6  14        6.03       -2.71     13.01 o 
   7   6  14       81.05       80.02     15.84 o 
   8   6  14        9.98       -2.26      5.46 o 
   9   6  14        2.72      -10.66     15.69 o 
  10   6  14        0.28       -3.59     14.03 o 
   1   7  14       26.47       26.67     13.99 o 
   2   7  14      289.66      239.11     17.98 o 
   3   7  14       55.70       45.62     19.83 o 
   4   7  14        5.35       -1.59     14.42 o 
   5   7  14       91.26       68.70     20.90 o 
   6   7  14       10.90       -4.94     11.50 o 
   7   7  14        0.54      -15.14     15.14 o 
   8   7  14        6.25       13.96     24.94 o 
   0   8  14        8.16        4.07     23.41 o 
   1   8  14        0.03       -7.87      9.35 o 
   2   8  14       99.70       99.34     25.56 o 
   3   8  14      358.50      357.68     26.88 o 
   4   8  14      106.09       87.55     26.74 o 
   5   8  14       58.20       61.03     25.69 o 
   1   1  15        0.31       -0.48      3.74 o 
   2   1  15       33.83       33.73      3.98 o 
   3   1  15       82.52       91.18      5.76 o 
   4   1  15       58.07       52.69      3.94 o 
   5   1  15      231.22      205.29      4.53 o 
   6   1  15      426.34      415.29      5.71 o 
   7   1  15        5.33       -1.14      2.09 o 
   8   1  15       45.85       50.01      5.82 o 
   9   1  15        7.68       10.60      5.47 o 
  10   1  15      189.66      192.25      6.72 o 
  11   1  15       49.47       43.20      7.78 o 
  12   1  15       35.19       51.57     11.07 o 
  13   1  15       30.42       32.24     12.96 o 
   0   2  15      489.20      470.64     14.16 o 
   1   2  15      975.08     1015.57      9.35 o 
   2   2  15      188.14      172.17      5.17 o 
   3   2  15       97.24       90.01      5.30 o 
   4   2  15      260.85      246.55      5.50 o 
   5   2  15      449.75      437.14      6.30 o 
   6   2  15       99.22       89.97      5.84 o 
   7   2  15      114.04      116.61      5.55 o 
   8   2  15      545.82      577.47      6.99 o 
   9   2  15      143.65      153.62      6.17 o 
  10   2  15       54.27       52.31      7.32 o 
  11   2  15       43.51       40.07      8.50 o 
  12   2  15       11.27       29.65      9.70 o 
  13   2  15      533.24      687.26     15.40 o 
   1   3  15     1136.11     1157.94     11.41 o 
   2   3  15        1.87        6.06      3.80 o 
   3   3  15      570.38      556.93      7.91 o 
   4   3  15       60.49       52.41      6.16 o 
   5   3  15       93.75      114.71      7.40 o 
   6   3  15       68.47       58.83      6.41 o 
   7   3  15      247.94      237.61      7.07 o 
   8   3  15        3.64        4.29      7.11 o 
   9   3  15      361.95      380.49      7.40 o 
  10   3  15      154.23      156.30      7.36 o 
  11   3  15        5.85        1.61      6.65 o 
  12   3  15        2.86       -4.65      8.72 o 
   0   4  15      396.90      394.96      9.61 o 
   1   4  15      260.38      249.33      6.52 o 
   2   4  15        2.13       -0.62      2.17 o 
   3   4  15        0.60       -2.66      4.74 o 
   4   4  15        4.46        1.93      4.65 o 
   5   4  15      175.01      160.37      8.25 o 
   6   4  15      278.70      252.35     10.88 o 
   7   4  15      248.40      234.62      7.83 o 
   8   4  15       64.36       68.25     10.76 o 
   9   4  15       22.47       28.56     15.76 o 
  10   4  15       10.12        6.48      9.20 o 
  11   4  15       25.36       23.85     14.89 o 
  12   4  15       25.18       19.26     15.70 o 
   1   5  15       10.77        0.97      2.32 o 
   2   5  15       44.35       42.01      9.47 o 
   3   5  15       53.34       24.75     11.81 o 
   4   5  15       51.35       50.40     13.48 o 
   5   5  15      215.17      221.39     14.01 o 
   6   5  15      125.75      117.54     14.90 o 
   7   5  15      213.40      207.21     13.99 o 
   8   5  15       29.64       11.68     16.40 o 
   9   5  15        1.34       -0.38      4.78 o 
  10   5  15       63.45       48.86     19.51 o 
  11   5  15       58.11       61.77     20.20 o 
   0   6  15        0.63       -6.47      8.06 o 
   1   6  15      202.14      243.89     10.79 o 
   2   6  15       30.29       28.20     14.06 o 
   3   6  15        5.63       18.71     14.77 o 
   4   6  15       29.67       15.82     14.92 o 
   5   6  15        0.63       -4.66     35.65 o 
   6   6  15        0.47       -6.56     15.02 o 
   7   6  15       23.31       19.59     22.19 o 
   8   6  15        0.40        4.90     17.65 o 
   9   6  15       50.05       53.05     19.27 o 
   1   7  15        5.54       -3.10     10.74 o 
   2   7  15        0.00       -7.92     10.13 o 
   3   7  15      249.24      259.51     23.14 o 
   4   7  15        0.34       -0.32      1.77 o 
   5   7  15      692.53      705.66     25.71 o 
   6   7  15       16.78      -10.37     12.10 o 
   7   7  15        3.50        7.14     26.90 o 
   0   8  15      515.09      495.96     21.71 o 
   1   8  15      148.43      176.28     22.69 o 
   2   8  15       37.28       45.42     23.41 o 
   3   8  15       21.13       22.24     24.33 o 
   0   0  16        6.66       -0.03     10.58 o 
   1   0  16       27.25       24.84      5.67 o 
   2   0  16      203.06      195.35      6.21 o 
   3   0  16        7.10        2.77      3.49 o 
   4   0  16      556.31      545.22     11.92 o 
   5   0  16      447.75      468.12     10.37 o 
   6   0  16      802.96      839.59     11.98 o 
   7   0  16      242.73      242.97      8.48 o 
   8   0  16       41.67       42.53      8.32 o 
   9   0  16       69.72       73.87      9.87 o 
  10   0  16        5.56       -1.80      8.92 o 
  11   0  16       79.23       84.76     11.81 o 
  12   0  16      135.01      183.11     15.36 o 
  13   0  16       92.37      123.25     17.07 o 
   1   1  16      184.40      187.56      4.64 o 
   2   1  16      912.80      897.63      9.17 o 
   3   1  16      364.70      360.60      5.93 o 
   4   1  16        9.01        2.86      2.82 o 
   5   1  16       94.05       85.85      4.79 o 
   6   1  16        1.76       -0.58      1.18 o 
   7   1  16        0.23       -5.74      5.74 o 
   8   1  16       25.98       25.91      6.03 o 
   9   1  16        0.50       -3.06      3.06 o 
  10   1  16       16.84       17.02      7.23 o 
  11   1  16       31.04       25.41      8.36 o 
  12   1  16       30.09       31.51     10.20 o 
  13   1  16        3.83       -0.55      6.74 o 
   0   2  16      203.52      187.25      7.53 o 
   1   2  16       20.83       27.87      4.63 o 
   2   2  16        1.41       -1.78      4.70 o 
   3   2  16      208.25      223.01      5.54 o 
   4   2  16       13.67       19.80      5.33 o 
   5   2  16       47.77       38.49      5.46 o 
   6   2  16        6.97       -0.87      5.41 o 
   7   2  16      108.11       91.24      6.72 o 
   8   2  16       39.06       44.19      6.51 o 
   9   2  16       10.73        8.17      7.09 o 
  10   2  16       52.11       55.24      7.70 o 
  11   2  16       21.35       27.71      9.62 o 
  12   2  16        0.31       10.13     11.49 o 
   1   3  16        1.57       -1.65      4.99 o 
   2   3  16      126.32      122.76      5.56 o 
   3   3  16        3.51       -2.45      4.51 o 
   4   3  16      143.50      137.55      6.57 o 
   5   3  16      166.70      154.62      6.58 o 
   6   3  16      179.20      189.68      7.12 o 
   7   3  16       86.72       63.85      7.39 o 
   8   3  16       10.91        2.51      5.97 o 
   9   3  16       16.99        9.32      7.54 o 
  10   3  16        9.98       -0.19      5.17 o 
  11   3  16       19.72        1.23     14.30 o 
  12   3  16      175.34      194.08     21.34 o 
   0   4  16      414.12      408.91      9.87 o 
   1   4  16      165.89      167.44      7.00 o 
   2   4  16       60.05       44.97      6.92 o 
   3   4  16      127.32      139.18      9.58 o 
   4   4  16      339.20      356.04     10.08 o 
   5   4  16       98.76      101.51      9.92 o 
   6   4  16      734.33      771.31     13.26 o 
   7   4  16       42.33       46.24      8.35 o 
   8   4  16       64.97       61.14      8.84 o 
   9   4  16       50.28       70.91     12.19 o 
  10   4  16        0.10      -10.74     18.02 o 
  11   4  16        6.04       -4.23      4.23 o 
   1   5  16        1.09       -2.36      4.88 o 
   2   5  16        2.74       -4.30      4.30 o 
   3   5  16       76.31       68.29      9.47 o 
   4   5  16      117.97      119.78     13.72 o 
   5   5  16        4.14        3.92     14.32 o 
   6   5  16       89.91       83.02     15.25 o 
   7   5  16       76.40       74.96     16.99 o 
   8   5  16      178.76      167.35     13.63 o 
   9   5  16        2.61       -5.22     15.52 o 
  10   5  16        0.01       -4.12     20.13 o 
   0   6  16        1.27       -2.30      4.05 o 
   1   6  16        1.31       -3.78      7.91 o 
   2   6  16       49.05       26.62     15.15 o 
   3   6  16       77.88       73.40     16.01 o 
   4   6  16       39.59       44.90     16.57 o 
   5   6  16       17.65       14.12     17.04 o 
   6   6  16        5.73        0.96      8.05 o 
   7   6  16       45.29       65.34     19.22 o 
   8   6  16      156.35      125.45     20.04 o 
   1   7  16        5.24        4.45     23.63 o 
   2   7  16        1.89       19.16     23.18 o 
   3   7  16       17.74       -0.71      3.39 o 
   4   7  16        9.80        6.02     25.75 o 
   5   7  16        0.48       -6.34     16.74 o 
   6   7  16      129.61      143.32     30.20 o 
   1   1  17       59.02       65.75      4.25 o 
   2   1  17        3.22       11.95      4.58 o 
   3   1  17        2.71        4.43      6.41 o 
   4   1  17       95.63       84.20      5.64 o 
   5   1  17       20.01       11.29      6.00 o 
   6   1  17       13.66       -1.82      3.83 o 
   7   1  17      105.74       98.33      6.01 o 
   8   1  17        3.16       -4.91      5.02 o 
   9   1  17       48.07       44.29      7.31 o 
  10   1  17        6.12        4.23      4.58 o 
  11   1  17       17.02        7.75      6.73 o 
  12   1  17        0.02       -1.14      8.37 o 
   0   2  17      741.01      713.78     11.50 o 
   1   2  17     1756.31     1760.01     12.43 o 
   2   2  17      120.70      134.85      9.14 o 
   3   2  17       20.49       20.01      5.16 o 
   4   2  17      299.06      297.20      6.21 o 
   5   2  17       23.69       12.89      6.62 o 
   6   2  17      163.83      152.57      6.52 o 
   7   2  17        5.61        7.44      8.40 o 
   8   2  17        1.71       -1.93      3.97 o 
   9   2  17        0.02       -4.33      4.33 o 
  10   2  17       16.59       12.12     10.11 o 
  11   2  17       24.32       31.66     10.36 o 
   1   3  17       22.41       27.46      6.03 o 
   2   3  17        1.76        1.23      4.24 o 
   3   3  17       63.78       54.93      6.84 o 
   4   3  17      201.88      174.15      7.74 o 
   5   3  17        0.09       -0.22      2.04 o 
   6   3  17        6.37       -3.17      4.54 o 
   7   3  17      232.73      236.71      9.02 o 
   8   3  17       31.53       20.17      9.66 o 
   9   3  17      175.41      184.52     12.04 o 
  10   3  17       47.23       54.90     13.20 o 
  11   3  17        3.45        1.64     13.39 o 
   0   4  17      151.19      139.13     11.77 o 
   1   4  17      646.12      646.28     10.87 o 
   2   4  17       58.71       61.46      8.36 o 
   3   4  17       70.70       60.34      8.81 o 
   4   4  17      106.56      101.59     10.25 o 
   5   4  17        9.26       13.87     10.25 o 
   6   4  17        3.44        2.72      8.93 o 
   7   4  17        0.43       -1.63      4.47 o 
   8   4  17        0.36        0.99      8.13 o 
   9   4  17        0.48       -6.13     12.68 o 
  10   4  17        6.36      -11.21     13.54 o 
   1   5  17        0.00       -3.65      4.64 o 
   2   5  17       21.57       12.25      9.17 o 
   3   5  17       83.49       84.02      9.92 o 
   4   5  17       19.15       18.06     14.53 o 
   5   5  17      132.22      132.66     15.19 o 
   6   5  17      551.34      592.10     16.97 o 
   7   5  17       19.91       31.11     17.34 o 
   8   5  17        2.65        2.79     10.69 o 
   9   5  17      180.54      185.65     20.10 o 
   0   6  17       40.15       48.37     14.25 o 
   1   6  17       19.20       11.47     16.30 o 
   2   6  17       86.03       81.76     16.49 o 
   3   6  17       22.52       23.19     16.96 o 
   4   6  17        1.08       -0.71      3.55 o 
   5   6  17        0.62      -12.08     12.08 o 
   6   6  17       12.05        9.54     19.06 o 
   7   6  17       35.82       33.53     18.98 o 
   1   7  17       29.83       21.56     16.77 o 
   2   7  17      444.68      487.39     17.18 o 
   3   7  17        1.75        5.68     18.19 o 
   4   7  17      105.35      131.05     20.36 o 
   0   0  18      278.36      296.88     10.78 o 
   1   0  18      257.22      250.23      7.78 o 
   2   0  18        3.72       -4.68      4.68 o 
   3   0  18       29.67       23.32      7.71 o 
   4   0  18      147.51      154.80      7.56 o 
   5   0  18      474.58      508.04     10.07 o 
   6   0  18       45.47       28.18      8.40 o 
   7   0  18      552.86      626.49     12.44 o 
   8   0  18        0.66        5.63     10.58 o 
   9   0  18       47.45       25.23     11.06 o 
  10   0  18       35.65       36.78     12.84 o 
  11   0  18        6.73        0.61      6.49 o 
   1   1  18      227.84      235.28      5.43 o 
   2   1  18      139.75      119.75      5.65 o 
   3   1  18      495.76      527.58      7.21 o 
   4   1  18      201.76      223.77      5.68 o 
   5   1  18      505.89      504.02      8.24 o 
   6   1  18       12.69       10.52      6.34 o 
   7   1  18      210.68      216.09      7.28 o 
   8   1  18       16.11       13.24      8.08 o 
   9   1  18       41.72       32.61      7.91 o 
  10   1  18       35.04       28.03      8.78 o 
  11   1  18      162.94      212.51     11.73 o 
   0   2  18      402.12      403.43      9.95 o 
   1   2  18       27.25       35.02      5.48 o 
   2   2  18        0.42       -3.40      4.75 o 
   3   2  18        1.03       -3.00      4.07 o 
   4   2  18       16.50       11.46      6.51 o 
   5   2  18      116.10      112.10      7.53 o 
   6   2  18       17.80       13.68      8.00 o 
   7   2  18       24.70       28.63      8.29 o 
   8   2  18       87.64       83.04      8.83 o 
   9   2  18       52.59       40.80      9.29 o 
  10   2  18       30.38       25.14     10.14 o 
  11   2  18        3.51        0.90      8.57 o 
   1   3  18       18.10       17.29      7.98 o 
   2   3  18      717.76      709.11     12.25 o 
   3   3  18        8.87       10.93      8.05 o 
   4   3  18      105.24       87.49      8.00 o 
   5   3  18       39.93       39.65      8.05 o 
   6   3  18        0.01       -6.32      6.64 o 
   7   3  18       31.37       22.84      9.60 o 
   8   3  18        6.92       19.93     11.62 o 
   9   3  18        0.00       -1.83     10.03 o 
  10   3  18       19.01       11.01     15.64 o 
   0   4  18       55.25       51.57     11.92 o 
   1   4  18      107.20      110.76      8.24 o 
   2   4  18       14.67       10.75      9.97 o 
   3   4  18        0.12       -1.54      3.30 o 
   4   4  18      166.14      171.57     10.80 o 
   5   4  18      130.11      152.27     11.72 o 
   6   4  18        8.26       12.67      8.17 o 
   7   4  18      199.40      196.30     10.00 o 
   8   4  18      606.75      674.28     13.78 o 
   9   4  18        1.07       -2.49     12.72 o 
   1   5  18      123.38      124.72      8.79 o 
   2   5  18       24.08       28.08      9.48 o 
   3   5  18        4.47       -0.91      4.31 o 
   4   5  18       37.18       15.13     11.90 o 
   5   5  18       24.18       14.06     16.98 o 
   6   5  18      173.38      187.98     31.67 o 
   7   5  18      117.53      142.10     13.11 o 
   0   6  18        8.25        5.09     25.51 o 
   1   6  18       62.20       62.12     16.80 o 
   2   6  18        5.54        8.79     17.15 o 
   3   6  18        1.38        3.69     17.38 o 
   4   6  18       12.16       12.79     25.95 o 
   5   6  18      146.13      161.90     18.46 o 
   1   1  19      127.80      112.44      5.26 o 
   2   1  19       47.61       57.64      6.16 o 
   3   1  19      143.30      151.27      5.73 o 
   4   1  19       42.02       36.83      6.14 o 
   5   1  19       11.25       10.42      5.94 o 
   6   1  19        1.75       -2.03      5.80 o 
   7   1  19        0.56       -5.54      7.05 o 
   8   1  19        1.74       -1.06      8.72 o 
   9   1  19        4.07       -0.30      8.18 o 
  10   1  19       43.16       41.37     11.05 o 
   0   2  19      368.81      329.97      8.15 o 
   1   2  19        5.75        4.09      4.50 o 
   2   2  19       12.88       -0.27      3.61 o 
   3   2  19        5.74       -0.76      4.92 o 
   4   2  19       14.17        5.41      5.46 o 
   5   2  19       66.74       44.51      8.56 o 
   6   2  19        0.69       -0.96      3.10 o 
   7   2  19        7.53       -2.39      5.73 o 
   8   2  19       11.37        2.15      3.99 o 
   9   2  19       12.34        5.97     10.43 o 
   1   3  19      151.74      157.60     11.00 o 
   2   3  19       84.02       94.64      8.55 o 
   3   3  19      165.76      183.31      7.49 o 
   4   3  19       27.24       15.95      8.73 o 
   5   3  19       29.10       23.84      9.74 o 
   6   3  19       42.88       37.18     10.43 o 
   7   3  19        5.29        6.69     10.94 o 
   8   3  19        4.46        2.52      7.17 o 
   9   3  19      108.02      138.52     12.11 o 
   0   4  19        1.04       -2.93      5.06 o 
   1   4  19        1.58       -1.41      5.23 o 
   2   4  19      120.34      100.93      9.34 o 
   3   4  19       17.51       10.56     11.11 o 
   4   4  19       53.44       36.55     11.54 o 
   5   4  19      389.49      473.67     14.67 o 
   6   4  19      180.03      184.69     11.45 o 
   7   4  19      111.96      117.18     12.11 o 
   8   4  19      104.59      108.29     12.11 o 
   1   5  19       61.87       75.42      9.38 o 
   2   5  19       84.84       82.73     10.40 o 
   3   5  19       24.18       18.75     12.93 o 
   4   5  19       84.99       97.09     12.19 o 
   5   5  19       21.55        0.02      3.95 o 
   6   5  19       17.67        9.67     12.84 o 
   0   6  19       78.02       58.92     28.27 o 
   1   6  19       18.11       18.32     16.57 o 
   2   6  19        0.00      -11.98     11.98 o 
   3   6  19       31.37       27.92     18.54 o 
   0   0  20       62.99      113.42     16.62 o 
   1   0  20     1110.28     1214.84     13.23 o 
   2   0  20      259.34      285.68      9.37 o 
   3   0  20      714.74      808.75     23.92 o 
   4   0  20      278.42      347.96      9.81 o 
   5   0  20        0.02       -2.27     11.74 o 
   6   0  20        7.35       14.25     13.90 o 
   7   0  20      654.26      729.35     18.91 o 
   8   0  20       55.50       61.38     17.76 o 
   9   0  20      124.11      145.03     17.55 o 
   1   1  20        4.41        0.65      3.39 o 
   2   1  20       40.81       29.05      6.41 o 
   3   1  20        6.54        3.46      7.33 o 
   4   1  20      311.70      354.03      7.19 o 
   5   1  20       26.48       21.27      7.77 o 
   6   1  20       21.66       22.99      8.40 o 
   7   1  20       22.73       11.35      9.99 o 
   8   1  20       17.51       16.96     10.05 o 
   9   1  20      113.68      111.61     10.67 o 
   0   2  20       38.33       73.57      8.82 o 
   1   2  20      557.58      568.03      7.72 o 
   2   2  20       52.37       58.20      7.16 o 
   3   2  20       28.15       37.32      7.99 o 
   4   2  20       25.26       23.19      7.87 o 
   5   2  20        2.82        1.23      5.90 o 
   6   2  20        0.08       -7.18      7.18 o 
   7   2  20        0.53       -2.24      5.29 o 
   8   2  20       48.29       47.63     10.41 o 
   1   3  20       29.82       26.98      9.05 o 
   2   3  20        5.17       -2.27      8.68 o 
   3   3  20        2.55       -5.69      6.76 o 
   4   3  20        6.67       -0.51      4.89 o 
   5   3  20        0.50       -0.83      2.62 o 
   6   3  20       30.92       37.70     12.32 o 
   7   3  20       79.29      121.39     13.12 o 
   0   4  20        4.38       -7.55     10.86 o 
   1   4  20       65.71       65.38     11.32 o 
   2   4  20       29.64       29.95     10.47 o 
   3   4  20        9.41        4.61     11.28 o 
   4   4  20       83.83      102.02     10.07 o 
   5   4  20        1.65       -5.99     11.53 o 
   6   4  20        8.49        8.08     11.36 o 
   1   5  20        0.01       -1.44      5.79 o 
   2   5  20       22.47       23.17     13.41 o 
   3   5  20       17.29       15.11     13.09 o 
   4   5  20       29.03       20.55     14.01 o 
   1   1  21       66.13       54.26      6.75 o 
   2   1  21        0.30        0.46      3.15 o 
   3   1  21       15.35       12.66      6.80 o 
   4   1  21        5.26       11.21      7.52 o 
   5   1  21      115.96      116.04      8.96 o 
   6   1  21       17.48        9.19      8.50 o 
   7   1  21       16.18       21.63     11.18 o 
   0   2  21       77.28       55.68      9.98 o 
   1   2  21       25.28       16.88      5.45 o 
   2   2  21       17.83       22.01      7.68 o 
   3   2  21       32.43       34.67      8.30 o 
   4   2  21        1.12       -6.01      6.01 o 
   5   2  21        4.71       -2.91      5.64 o 
   6   2  21        7.49       -4.06      8.09 o 
   7   2  21        1.86        0.18      3.21 o 
   1   3  21        4.51       -4.45      7.50 o 
   2   3  21        2.83       -6.81      7.50 o 
   3   3  21        0.51       -4.37      4.37 o 
   4   3  21        0.76       -3.28      6.41 o 
   5   3  21       41.00       54.89     13.67 o 
   6   3  21       35.86       30.35     13.88 o 
   0   4  21       54.73       39.74     16.18 o 
   1   4  21        8.67       12.46     11.98 o 
   2   4  21        6.87       11.04     13.68 o 
   3   4  21        0.00       -6.88     11.10 o 
   4   4  21        8.11        3.81      8.85 o 
   0   0  22       45.14       66.57     16.25 o 
   1   0  22      365.59      400.52     12.33 o 
   2   0  22      411.41      528.61     17.37 o 
   3   0  22       39.38       49.31     10.75 o 
   4   0  22      105.92      107.11     12.29 o 
   5   0  22       39.10       51.59     14.66 o 
   6   0  22       38.54       38.32     15.84 o 
   1   1  22        2.04        0.71      7.94 o 
   2   1  22      159.14      198.30      7.97 o 
   3   1  22       42.51       28.58      8.20 o 
   4   1  22       27.08       18.07      8.62 o 
   5   1  22       74.27       79.79     10.26 o 
   0   2  22       29.95       37.41     10.20 o 
   1   2  22        8.22        0.98      3.72 o 
   2   2  22      121.11      127.86      8.32 o 
   3   2  22       74.97       72.11      8.88 o 
   4   2  22       15.87        1.22      2.86 o 
   5   2  22        0.03       -7.52      7.52 o 
   1   3  22        1.20       -7.20      7.20 o 
   2   3  22       46.24       56.75     11.49 o 
   3   3  22        0.00      -10.23     10.23 o 
   1   1  23        4.14       -7.90      8.30 o 
   2   1  23       13.62       13.44      8.71 o 
                                                 
